# Supplementary material for: Liver Transcriptome Shows Differences between Acute Hypoxia-Tolerant and Intolerant Individuals of Greater Amberjack (Seriola dumerili)
Source: Animals (Basel). 2023 Aug 26;13(17):2717. doi: 10.3390/ani13172717 (PMC10486600; doi:10.3390/ani13172717)
Supplement: Supplementary file 1 [file animals-13-02717-s001.zip]

Archive with 1 entries (1 files):
- animals-2516565-supplementary.xlsx
