# Supplementary material for: Liver Transcriptome Shows Differences between Acute Hypoxia-Tolerant and Intolerant Individuals of Greater Amberjack (Seriola dumerili)
Source: Animals (Basel). 2023 Aug 26;13(17):2717. doi: 10.3390/ani13172717 (PMC10486600; doi:10.3390/ani13172717)
Supplement: Supplementary file 1 [file animals-13-02717-s001.zip › animals-2516565-supplementary.xlsx]

## Sheet: Table S1
Table S1. Sample information of Greater amberjack.
sample	body length	body weight
1	8.2	12.3
2	9.6	17.8
3	11.7	23.6
4	8.9	12.6
5	13.2	41.2
6	8.8	11.7
7	12.5	35.7
8	9.7	18.3
9	9.4	18
10	9	13.2
11	12.8	31.3
12	12	28.5
13	9.7	16
14	10	15.7
15	9.2	16.3
16	9.2	15.1
17	10	17.9
18	10.4	19.2
19	10.6	21.6
20	9.2	16.1
21	9.2	17.6
22	9.8	18.3
23	9.2	13.4
24	10.4	19.3
25	10	18
26	10.1	19.6
27	9.2	14.7
28	11	25.5
29	10.3	20.4
30	9.8	18
31	8.4	13.7
32	8.9	14.1
33	13.2	39.8
34	9.2	15.7
35	9.8	18.3
36	9	14.2
37	9.4	15.4
38	8.4	11.9
39	8.8	13.8
40	9.6	12.2
41	8.2	12.1
42	10	18.2
43	9.4	18.3
44	9	14.7
45	8.9	13.7
46	9.1	13.7
47	9	13.1
48	8.4	9.8
49	8.3	10.1
50	9.3	15.7
51	9.8	17.6
52	12.5	30.5
53	9.5	19.2
54	9.5	18
55	10.5	20.5
56	8.9	15.9
57	8.2	11.8
58	8.4	12.9
59	10.2	17.6
60	9.2	18.3
61	11.2	20.7
62	8.9	14.6
63	10	22.4
64	10	20.9
65	9.5	17.8
66	9.4	17.3
67	12.7	33.3
68	9.4	17.7
69	10.2	16.6
70	12.2	31.9
71	10.4	15.6
72	12.6	38.9
73	9.5	20.8
74	9.4	14.9
75	9.7	18.1
76	9.8	28.4
77	9.2	18.4
78	8.9	13
79	10	22.2
80	8.9	13.7
81	9	14.9
82	9.8	19.6
83	10.5	23.7
84	9.8	18.8
85	11.5	24.3
86	9.5	14.3
87	12.8	43.4
88	10.2	17.8
89	9	10.4
90	10	18.6
91	9.5	19.2
92	9	14.6
93	9	16.6
94	9	15.9
95	9	15.3
96	9.5	19.1
97	10	18.8
98	10.6	24.2
99	9.5	20.4
100	10	18
101	10	19.3
102	9	15
103	7	7.5
104	9.4	13.3
105	9.8	17.4
106	8.9	12.7
107	8.2	7.3
108	9	14.7
109	9	16.8
110	10.5	24.1
111	6.9	5.1
112	9.5	17.2
113	9.1	14.4
114	8.5	10.2
115	8.9	14.7
116	9.4	18.7
117	9.8	21
118	10.1	20.2
119	10	19.5
120	9.8	16.4
121	9.7	19.2
122	9.7	16.8
123	9.8	21.4
124	9.9	19.2
125	9.4	16.1
126	8.7	10.7
127	10.7	21.8
128	10.2	20
129	9.4	15
130	8	8.9
131	10.1	21.3
132	9	11.8
133	9	14
134	8.2	12.2
135	9.6	18.8
136	9.3	17
137	8.9	14.9
138	8.2	9.6
139	9.4	17.7
140	9.7	17.6
141	13	42.1
142	9.8	17.5
143	9	14.3
144	7	6.6
145	9.6	18.3
146	9.9	21.6
147	8	11.9
148	8.8	17.2
149	8.9	13.9
150	9.9	17.5
151	9.8	18.5
152	10.4	19.1
153	10.2	19.3
154	9.8	19.8
155	9	16.7
156	9	13.1
157	9.7	19.5
158	9.8	21
159	9.7	21.9
160	10	20.2
161	9.9	16
162	8.3	10.1
163	9.4	13
164	8.4	12.9
165	8.7	11.2
166	9.6	19
167	9	14.5
168	12.9	28.2
169	10.2	23.2
170	9.2	15.2
171	9	14.2
172	9	12
173	10	20.2
174	10.2	20.1
175	7.4	8.7
176	10.4	21.6
177	8.3	12.3
178	9.2	15.7
179	9	15
180	9	15.4
181	9.7	19.9
182	8.2	12.4
183	9.2	17.6
184	8.9	13.2
185	9.8	21.5
186	8.8	15.7
187	9.3	16.6
188	9.2	16.8
189	9.1	16.2
190	9.7	19.3
191	9.7	17.8
192	9.7	18.2
193	9.8	19.2
194	14.5	59.2
195	9.8	20.7
196	8.7	12.9
197	9.2	15.6
198	8.5	13.9
199	9.5	16.9
200	10	18.2
201	9.8	18.3
202	10	18.8
203	10	17.1
204	8.5	13.5
205	10.2	18.6
206	9.9	20.6
207	8.8	15.7
208	9	16.7
209	9.8	19.3
210	9.2	15.1
211	9.4	14.5
212	9.6	19.4
213	8.9	15.7
214	9.3	17.4
215	9.4	17.9
216	11.9	27.2
217	10	20.5
218	9.3	18.2
219	9.5	20.2
220	8.8	15.8
221	9	14.5
222	9.3	16.3
223	9.8	20
224	9.3	15.2
225	8.7	11.4
226	9.2	15.9
227	9.8	21.6
228	10	19.6
229	9	16.1
230	9.8	19.8
231	10.5	22.2
232	10.2	20.1
233	12.2	25.4
234	9.7	17.8
235	8.8	15
236	9	14.9
237	9	15.4
238	9.2	13.2
239	8.9	14.6
240	9.4	16
241	9.3	16.9
242	9.7	18.7
243	9	18.2
244	9.7	18.3
245	10.3	21.7
246	10	20.1
247	8.9	15.1
248	9.6	17.4
249	10	20.1
250	9.8	18.5
251	9.4	15.7
252	11.4	20.8
253	7.7	11
254	9.8	20.5
255	9.5	18.8
256	8.4	14.1
257	9.7	17.9
258	9.8	17.7
259	7.3	7.9
260	9.4	18.1
261	9.1	15.6
262	9.5	18.4
263	9.2	16.6
264	8.6	15.7
265	10.7	23.5
266	9.1	16.8
267	9.1	16.4
268	10	21.9
269	8.9	12.9
270	11.2	29.4
271	8.9	14.3
272	9.4	15.9
273	9.4	18.6
274	8	12.1
275	11	19.2
276	9.9	20.8
277	12.7	34.8
278	8.8	12.9
279	10.8	23.3
280	8.7	12.8
281	13.4	32.7
282	10.2	22.9
283	12	28.5
284	9.4	14.7
285	10.6	23
286	9.2	16.9
287	8.8	16.6
288	9.6	21.1
289	9.3	17.7
290	9.7	18.6
291	11.8	34.4
292	11.7	21.4
293	8.7	16.2
294	9.5	18.6
295	8.7	13.8
296	9.8	16.5
297	11.7	23.8
298	9.4	16.7
299	8.9	14.5
300	8.5	14

## Sheet: Table S2
Table S2. Quantitative real time PCR (qRT-PCR) primer sequences data.
Primer name	Sequence(5’ to 3’)
gatm-F	ATGCTGCGAGTAAGGTGTCTGAGAG
gatm-R	GAGGCACTTGGGCATTTT
rfesd-F	CTGTCAGCAGTACAGTTCTTCAGCT
rfesd-R	CTTGCCGTCAATTTCCTC
col4a1-F	TCATCCAGGTGTCCCTGGTATCAAA
col4a1-R	CTCCCTTCTGTCCATCAATAC
rfesd-F	CTGTCAGCAGTACAGTTCTTCAGCT
rfesd-R	CTTGCCGTCAATTTCCTC
tnfaip6-F	CTCCTGGAAACATCTGGACAGAGCC
tnfaip6-R	TCCCTCGTACTTGCAGACC
fhit-F	CATCCGGTTTGCCATTCGACCGGCA
fhit-R	GTCCCACTGACTCACTGGTAAT
endog-F	TAGCAGCTAAACCACCGGCACCATG
endog-R	TGCGAGGGTCGTAGGAGGT
hspa5-F	TTCAACATCATTTCACAGAGGCCAG
hspa5-R	CCAACCACAGTTCCCACA
hm13-F	CTCCTGCCGCCTCTCTGCTCGCTGC
hm13-R	GGAGTCCGTGGCGTTCAGGGCGTCC
gapdh-F	GAGAAACCCGCCAAATAC
gapdh-R	GCAGTGACGGTTGATTGA

## Sheet: Table S3
Table S3. All predicted genes of HT and HS.
gene_id	log2FoldChange	pvalue	padj
rps7	-0.329833	0.36292	0.773378
LOC111239099	0.0250927	0.950478	0.989681
pknox1	0.159003	0.477347	0.830171
casc1	-0.301884	0.922653	NA
LOC111234606	0.590558	0.796003	NA
cunh5orf42	0.150378	0.801738	NA
LOC111227357	3.10644	0.00761631	NA
ash2l	-0.183318	0.532856	0.856954
LOC111225217	-0.112845	0.763374	0.939198
thoc3	-1.03655	0.0138543	0.306444
LOC111232391	-1.26367	0.68443	NA
LOC111234475	4.16477	0.141618	NA
LOC111227729	-0.0403352	0.918534	0.981978
LOC111239033	-0.396131	0.743651	NA
LOC111222303	0.3885	0.259587	NA
slain2	-0.00482878	0.986991	0.997561
clasp2	0.483158	0.131208	0.573745
LOC111224913	0.390933	0.363056	0.773378
fosb	0.427684	0.594847	NA
LOC111237129	0.0263722	0.97698	NA
LOC111229839	3.74802	0.0153152	NA
smoc2	1.08583	NA	NA
LOC111232216	-0.0677739	0.905204	NA
cnksr2	2.27627	NA	NA
rasgrf2	1.0642	0.731675	NA
LOC111238329	-0.291415	NA	NA
slc35c2	-0.721679	0.0168107	0.322606
LOC111231777	-0.0757375	0.859398	0.970582
wnt6	1.97411	0.340381	NA
LOC111236257	0.166476	0.656859	0.905224
wdr76	0.344489	0.380919	0.782959
olig3	0.43208	0.889734	NA
LOC111228583	-0.468391	0.134127	0.577465
pgm2l1	-0.163287	0.555058	0.864697
LOC111223571	-0.111242	0.601972	0.883233
LOC111229893	4.35813	0.0642059	NA
eml1	0.497278	0.189293	NA
atxn7	0.563388	0.278613	0.712008
LOC111238949	1.80644	0.0361905	NA
mybpc1	24.6468	NA	NA
ddost	-0.585686	0.166503	0.61728
heatr3	-1.41976	0.00767904	0.259541
ube2a	-0.316682	0.312303	0.740402
LOC111217840	-0.00774621	0.98115	0.99744
coro2b	1.37357	0.049318	NA
LOC111228760	-0.308858	0.772093	NA
LOC111223149	0.45032	0.649141	NA
LOC111236506	0.200193	0.883154	NA
LOC111237513	0.0735314	0.824624	0.960877
LOC111216483	0.387019	0.149488	0.601472
urod	-0.194767	0.450383	0.816584
man2a2	0.606642	0.183953	0.639276
nim1k	0.190948	0.700265	0.919089
LOC111239910	-1.52595	0.294186	NA
nhp2	-1.26376	0.00791263	0.264017
arfgef2	-0.243552	0.307698	0.736699
LOC111220655	-0.564435	0.631501	NA
LOC111232522	-0.0488109	0.987504	NA
polr2d	-1.04741	0.00985369	0.27321
LOC111238160	-0.477777	0.423211	NA
LOC111233749	0.456707	0.847733	NA
LOC111218047	-0.637782	0.83491	NA
fam198b	0.343643	0.657746	NA
LOC111231074	-0.415811	0.500338	NA
urgcp	1.30246	0.675464	NA
LOC111231068	0.0112801	0.966256	0.994044
kpna4	0.0279325	0.893994	0.976718
LOC111236466	0.0147502	0.94319	0.987819
rad17	0.231069	0.394412	0.790136
LOC111231091	-0.282943	0.742146	0.934391
LOC111224638	-1.36529	0.267127	NA
LOC111238045	-0.529705	0.865037	NA
CYTB	0.0703462	0.855689	0.970072
cant1	-0.189251	0.532445	0.856954
sema3e	1.07754	NA	NA
LOC111230160	0.801787	0.648237	NA
LOC111234299	-0.147239	0.655229	0.90442
LOC111218882	-1.34935	0.00237891	0.192973
LOC111237471	0.572246	0.795108	NA
phf5a	-1.1919	0.0173628	0.323885
selenon	0.249761	0.534582	0.856954
LOC111229408	-1.08345	0.727634	NA
LOC111238775	0.257785	0.655433	NA
LOC111221675	-0.0851857	0.854283	0.969683
LOC111219592	0.912974	0.769564	NA
LOC111228644	1.65762	0.0750241	NA
LOC111236275	0.583621	0.850222	NA
LOC111239463	-0.559236	0.219485	0.669538
LOC111237494	-0.529705	0.865037	NA
LOC111228655	1.30246	0.675464	NA
LOC111233079	0.11832	NA	NA
LOC111226008	-0.0890386	0.653923	0.903765
rb1cc1	0.0656686	0.743408	0.934391
rad18	0.0172707	0.942947	0.987819
LOC111230045	1.11012	0.0297683	NA
polr2j	-0.589063	0.118448	0.552992
LOC111236063	0.0785463	0.792115	0.948559
atp6v1f	-0.53389	0.111176	0.545541
LOC111234233	-0.320521	0.149353	0.601472
LOC111225883	0.294231	0.304638	0.734599
prdm12	-2.46845	0.420454	NA
LOC111237900	-0.670124	0.225896	0.674711
LOC111222936	0.339827	0.268214	0.705788
abcb9	-0.731336	0.411326	NA
LOC111233804	0.43208	0.889734	NA
LOC111235089	0.58169	0.113341	0.546174
proc	0.32184	0.275897	0.710877
pdgfrb	0.964932	0.0758272	0.493831
foxe1	2.11062	0.366854	NA
LOC111232442	2.77322	NA	NA
LOC111235937	0.377392	0.237816	0.68576
LOC111239503	1.4232	0.646954	NA
LOC111232347	-1.04507	NA	NA
thnsl1	1.30131	0.0637364	NA
LOC111219486	0.0190263	0.964775	0.994007
iyd	-0.175758	0.650987	0.902049
LOC111221144	0.428806	0.210071	0.664682
LOC111221155	-0.114946	0.74841	0.934788
csrp3	10.1454	NA	NA
smtnl1	5.54462	NA	NA
LOC111232927	-0.0737814	0.898519	0.97824
LOC111217629	-0.231635	0.677042	NA
LOC111229942	-0.0515769	0.963014	NA
LOC111226896	-0.0769713	0.753276	0.935962
LOC111226027	0.471738	0.183447	0.639276
znf593	-0.432899	0.332848	0.755783
tmem150c	-0.501197	0.0665973	0.480864
LOC111231047	-0.163937	0.664431	0.90711
haus3	-0.153095	0.775688	0.944735
amacr	0.0208586	0.94719	0.988883
LOC111224460	0.268936	0.422047	0.803974
rnf145	-0.807087	0.364795	NA
LOC111229322	-0.620113	0.214782	0.668054
cdk4	-1.29522	0.00217245	0.189107
rmdn1	0.0657134	0.844921	0.96795
LOC111229427	2.10324	0.246462	NA
LOC111220677	0.604552	0.468723	NA
rgs3	0.620457	0.218421	0.669538
wnt11	-0.456513	0.352249	NA
LOC111229230	0.00718	0.983481	0.99744
arhgef6	-0.0394195	0.90252	0.979214
LOC111235985	-0.0554573	0.9406	NA
brd7	-0.151002	0.602458	0.883505
LOC111236036	0.119147	0.418606	0.803136
LOC111234266	0.00577222	0.981739	0.99744
polb	-0.119647	0.657895	0.905224
nyx	-0.891959	0.774466	NA
srek1ip1	-0.115657	0.597189	0.882296
LOC111223413	1.98237	0.230609	NA
LOC111220157	0.0796522	0.939658	NA
ugdh	-0.823033	0.00332835	0.208345
LOC111232908	0.187091	0.402769	0.793109
slc3a2	-0.147159	0.632258	0.892991
LOC111230488	0.832465	0.286575	NA
tial1	-0.563598	0.039352	0.410143
LOC111218660	0.811343	0.472301	NA
ints6	0.0525926	0.896806	NA
LOC111228092	0.488152	0.10582	0.541723
gprin1	0.43208	0.889734	NA
ubr4	-0.0588215	0.822624	0.960824
fez2	0.625169	0.239167	0.686344
taf6	-0.0291111	0.913442	0.981247
eif5b	-0.297391	0.419615	0.803177
rap1gap	0.0674622	0.807447	0.954774
LOC111230176	0.43208	0.889734	NA
rpl34	-0.288603	0.405664	0.795419
LOC111224816	0.589433	0.2767	NA
mafa	0.473646	0.583213	NA
adcy7	-0.0100758	0.984866	0.99744
LOC111233334	-0.221212	0.785782	NA
LOC111226842	4.63874	0.0859034	NA
hoxb8	3.80472	NA	NA
sec62	-0.635045	0.0641724	0.478306
rapgef4	-0.0119118	0.98367	NA
LOC111231822	0.0760295	0.781614	0.946811
LOC111219612	-0.310941	0.784909	NA
LOC111232469	-0.25464	0.598349	0.882296
atxn10	0.125164	0.739047	0.934041
slc38a7	0.0522163	0.903334	0.979214
dffb	-0.251196	0.441491	NA
LOC111229140	-2.07071	0.225522	NA
LOC111229273	0.449547	0.112058	0.545541
mpp2	1.11828	0.624155	NA
slc26a9	1.53704	0.35577	NA
LOC111220443	-0.695598	0.334745	0.756671
nup205	0.104977	0.731971	0.931502
sbno2	-0.44436	0.337794	0.759139
LOC111227261	-1.0727	0.729598	NA
LOC111239204	0.0216429	0.892039	0.976034
LOC111228046	-0.496542	0.402393	0.793091
LOC111229065	-0.463579	0.260232	0.701407
LOC111225521	-1.94679	0.00399026	0.219283
uba2	-0.380514	0.193557	0.649344
LOC111216841	-0.118418	0.803139	0.952911
scaf11	0.144636	0.606891	0.884606
kxd1	-0.527271	0.109797	0.545526
LOC111221570	0.18959	0.870291	NA
LOC111230656	-0.602557	0.846417	NA
rnf141	0.0273026	0.935917	0.986507
slc50a1	-1.27695	0.00855185	0.26918
snrpc	-0.713361	0.0162714	0.317862
unc80	0.43208	0.889734	NA
LOC111235848	0.0280509	0.981344	NA
LOC111217139	-0.0488109	0.987504	NA
wbp2	-0.173294	0.548056	0.861907
LOC111221619	0.763155	0.46718	NA
tyrobp	-0.238498	0.839116	NA
wdr3	-1.50656	0.00830482	0.269153
snx15	-0.267895	0.381685	NA
LOC111236219	-0.39922	0.171643	0.624215
rpusd2	-0.28927	0.502596	NA
map4k3	0.459752	0.409699	NA
col11a1	0.688588	0.13994	0.58791
LOC111233015	0.272866	0.0894219	0.518327
LOC111233698	1.03676	0.028875	0.370945
LOC111219178	0.222809	0.423037	0.804027
hey2	3.29183	0.00569968	NA
rpl19	-0.195449	0.567045	0.870861
LOC111224605	0.299277	0.510975	0.846696
LOC111233661	-0.290495	0.721693	0.927672
LOC111216450	1.56257	0.0972527	NA
LOC111224743	-0.170923	NA	NA
LOC111232582	1.28446	0.0488048	NA
sez6l2	0.43208	0.889734	NA
lrmp	-0.318305	0.698757	NA
mid1ip1	1.95199	0.0725268	NA
cops2	-0.367925	0.248086	0.693124
LOC111217701	0.43208	0.889734	NA
wscd2	0.594364	0.45547	NA
dapl1	-0.182296	0.650204	0.902049
LOC111218405	0.2752	0.61259	0.886483
LOC111230962	-0.0375963	0.91478	0.981333
dis3l	0.39281	0.196983	0.653211
pxk	0.323774	0.167573	0.618928
LOC111234143	-0.130469	0.571346	0.871929
tnfrsf12a	-1.0074	0.064932	0.478306
LOC111227934	0.638013	NA	NA
LOC111219658	-2.41604	0.172511	NA
dact3	1.09039	0.0502804	NA
pde6c	0.102928	0.868815	NA
g3bp1	-0.712383	0.0502019	0.443801
gpr84	-0.646779	0.341642	NA
LOC111238302	0.14855	0.777566	0.94551
LOC111229969	0.296663	0.39988	0.791756
cdca8	0.265044	0.64017	0.897756
mpzl3	0.0542877	0.851243	0.96945
dnajc3	-0.919625	0.0261256	0.362593
LOC111232496	-1.74657	0.5726	NA
dnaja2	-0.219665	0.409228	0.797423
pfas	0.559168	0.228964	0.676858
kiaa0232	0.394548	0.116386	0.549174
narf	-0.277413	0.317919	0.744787
ptpra	0.488454	0.315043	0.741987
LOC111223976	0.123766	0.768782	0.941704
LOC111217689	1.85018	0.548965	NA
pdap1	-0.512555	0.141078	0.590409
dsc2	-0.106592	0.680932	0.913028
LOC111229309	0.00743896	0.995206	NA
LOC111236895	0.135059	0.750508	0.935558
ccdc113	0.00359371	0.997539	NA
urad	-0.663852	0.0746821	0.492162
cdca7	0.222839	0.73623	0.93313
pex11g	0.0314318	0.916703	0.981562
zfyve27	-0.111665	0.548656	0.862083
LOC111239331	0.719655	0.731855	NA
LOC111232093	-0.298606	0.101927	0.537402
pelp1	0.162841	0.500917	0.84233
klhl23	2.38733	0.435494	NA
chd3	0.845489	0.0569192	0.462611
rcl1	-0.365319	0.344207	0.765569
leo1	-0.360026	0.228536	0.676858
nup160	-0.201849	0.61573	0.887386
LOC111234879	3.08706	NA	NA
LOC111219711	-0.108028	0.583607	0.876778
sulf1	4.26938	NA	NA
cttnbp2	0.97012	0.0877837	NA
LOC111229435	-0.31034	0.600455	NA
ca4	-1.24824	0.450303	NA
susd6	0.104825	0.450731	0.816584
fnbp1l	0.104639	0.557985	0.865448
fxn	-0.313853	0.136735	0.581548
LOC111223239	0.00575998	0.99486	NA
gm2a	0.263262	0.278823	0.712008
LOC111226035	1.58203	0.610049	NA
fam184a	-0.987999	0.630519	NA
LOC111225986	0.362968	0.58973	NA
LOC111222833	-1.11959	0.162148	NA
LOC111233201	0.483012	0.359146	NA
LOC111229712	-0.144481	0.39797	0.791034
prmt2	0.10136	0.799887	NA
cep44	-0.121094	0.771243	NA
LOC111228443	0.056479	0.756109	0.936828
tspan10	0.43208	0.889734	NA
LOC111237693	-1.93181	NA	NA
cunh3orf58	0.288529	0.433909	0.80936
LOC111240159	0.484982	0.474502	NA
gsc	-0.891959	0.774466	NA
b4galt1	-0.161182	0.481836	0.831214
gan	0.172732	0.674568	0.909947
LOC111230428	-0.360033	0.338162	NA
LOC111229758	1.4232	0.646954	NA
ndufa3	-0.365124	0.220787	0.66956
LOC111235345	0.702227	0.509103	NA
LOC111222866	-0.00913231	0.979696	0.997432
LOC111237214	3.1763	0.0148061	NA
LOC111220550	0.876735	0.631076	NA
LOC111231676	-0.848133	0.255544	NA
klhdc10	-0.141504	0.503405	0.843218
irs2	0.773777	0.11021	0.545541
LOC111235925	0.522676	0.842728	NA
LOC111234419	-0.539183	0.391725	NA
rusc2	0.370842	0.371494	0.778949
ankrd39	-0.521128	0.257474	NA
LOC111231565	0.150773	0.859794	NA
LOC111223162	2.90914	0.3392	NA
lmo4	0.434952	0.226743	NA
vps53	-0.23203	0.217707	0.668794
nol10	-0.0848713	0.786455	0.948086
LOC111229382	-0.703344	0.127191	0.568595
LOC111231339	-0.401974	0.505225	NA
taf11	-0.311892	0.262021	0.70157
adcy8	0.43208	0.889734	NA
LOC111238176	0.0973253	0.753019	0.935962
trnap-ugg	0.43208	0.889734	NA
LOC111236470	-7.69052	9.76e-09	0.000106177
LOC111231914	0.310668	0.887636	NA
LOC111221301	0.765806	0.225389	NA
kcnmb4	0.912974	0.769564	NA
dio3	0.509128	0.813822	NA
LOC111226087	-0.217189	0.299459	0.730444
col9a1	2.04776	0.0840123	NA
LOC111230389	-0.14152	0.896881	NA
LOC111234050	-0.127491	0.490205	0.836562
LOC111218187	1.49768	0.629564	NA
LOC111233346	0.172253	0.535657	0.856954
fzd3	0.975472	0.460537	NA
LOC111217387	-0.243074	0.501469	0.84233
letm1	-0.0685265	0.805654	0.954209
dgkb	-0.529705	0.865037	NA
LOC111232761	-0.00597004	0.969524	0.994757
suds3	0.469422	0.101364	0.53736
LOC111234178	-0.385619	0.880197	NA
LOC111234546	0.942312	0.761704	NA
dhx30	-0.101897	0.789306	0.948517
ccdc136	-0.0488109	0.987504	NA
LOC111232798	-0.846791	0.00956596	0.27321
sla	-0.802669	0.159152	0.609041
trdn	0.807128	NA	NA
LOC111232289	-0.731597	0.347004	0.767392
LOC111220818	0.141968	0.736417	0.933259
mansc4	-0.0488109	0.987504	NA
LOC111226285	0.0132475	0.962907	0.993582
LOC111222198	1.22372	0.692645	NA
stk11ip	-0.000374588	0.998511	0.999949
smg5	0.210943	0.437279	0.81173
LOC111231685	-0.154904	0.621822	0.889348
LOC111222161	1.4226	0.375184	NA
LOC111228785	-0.912869	0.0186569	0.327428
LOC111217596	0.0303391	0.956939	NA
LOC111219143	0.149721	0.829299	NA
LOC111234023	-1.28997	NA	NA
ogt	0.331446	0.265811	0.704323
LOC111235873	-1.02229	0.250674	NA
ndufs1	0.0975263	0.626413	0.890639
LOC111230635	-0.441952	0.579522	NA
LOC111223089	-1.1437	0.547614	NA
camkmt	-0.746351	0.0538983	NA
egr2	-0.887367	0.12794	NA
LOC111225804	0.824489	0.745193	NA
LOC111221626	-0.20865	0.669924	NA
riok2	0.0200003	0.923261	0.982782
ammecr1	0.27165	0.584818	0.876908
brms1l	0.380274	0.0569389	0.462611
LOC111218135	0.219388	0.447705	0.815973
LOC111238411	0.809465	0.318938	NA
LOC111236646	-0.219202	0.902241	NA
LOC111237715	0.1191	0.736032	0.93313
LOC111217569	-0.0255192	0.939613	0.987151
snx8	0.113295	0.630603	0.892224
LOC111237337	2.57332	NA	NA
blk	0.156446	0.768343	NA
LOC111229628	0.0702002	0.836648	0.965076
LOC111219534	0.382656	0.293368	NA
LOC111226453	0.318126	0.418164	0.803136
tram1	-1.28287	0.00554567	0.247347
ucma	1.78646	0.0659512	NA
LOC111238137	0.996003	0.121285	NA
LOC111217717	-0.529705	0.865037	NA
LOC111220464	0.248769	0.535244	0.856954
mrps25	-0.543568	0.151047	0.603786
gmpr	0.380715	0.432468	NA
rna-NC_016870.1:5117..5187	-1.50077	0.345424	NA
klhdc2	0.367663	0.103287	0.540578
gng7	0.733524	0.324255	NA
arl16	0.328019	0.4864	NA
LOC111226420	-0.809214	0.201291	0.658733
trmt10c	-0.856632	0.01423	0.308889
LOC111227946	1.65482	0.593307	NA
LOC111237790	0.102072	0.821583	NA
ctsa	-0.0589339	0.786654	0.94822
LOC111231440	0.172932	0.462525	0.821805
vav1	-0.392773	0.417002	0.803136
trnaw-cca-23	-1.08345	0.727634	NA
tex36	0.643931	0.345128	NA
LOC111227115	0.912974	0.769564	NA
ampd2	0.814175	0.216556	NA
LOC111227326	-0.409952	0.387349	NA
LOC111235413	0.43208	0.889734	NA
ralgds	0.807556	0.0336221	0.389608
dapp1	0.161875	0.753886	NA
ccdc103	-1.26937	0.00751421	NA
LOC111223985	0.116338	0.901367	NA
LOC111232202	-0.529705	0.865037	NA
LOC111239250	0.949306	0.180749	NA
anks6	-0.191244	0.369966	0.776993
psma5	-0.748954	0.037999	0.404549
LOC111234381	-0.128899	0.605207	0.884393
pde5a	1.96864	0.0208355	NA
LOC111228852	-0.129202	0.669387	0.909169
shisa3	-0.413853	0.43287	0.809134
LOC111233217	0.578071	0.0371304	0.402763
bsdc1	0.0497244	0.761443	0.938879
LOC111218685	0.0969535	0.741861	0.934391
hgsnat	0.234229	0.438869	0.811906
vegfc	0.226062	0.423073	0.804027
LOC111220126	1.42621	NA	NA
LOC111220315	-0.0488109	0.987504	NA
LOC111231553	0.157573	0.686183	0.915783
LOC111232662	-0.0121402	0.995161	NA
LOC111237888	0.372538	0.499358	0.841361
axl	0.131273	0.837906	0.965402
LOC111235016	0.363714	0.38811	0.788025
b4galt3	0.420238	0.81155	NA
LOC111221787	0.460437	0.112134	0.545541
trnas-gcu-44	0.370185	0.887685	NA
tmem9b	-0.200823	0.478803	0.83077
LOC111231520	0.414263	0.790858	NA
LOC111219707	-0.132185	0.460793	0.821506
LOC111235571	0.376848	NA	NA
LOC111231187	0.43208	0.889734	NA
LOC111230726	-0.0899853	0.889452	NA
ube2z	-0.137612	0.383492	0.784219
LOC111229456	-0.55616	0.684567	NA
tnrc18	0.750765	0.115969	0.54878
LOC111230137	0.0301276	0.94537	0.988333
LOC111239223	-0.462912	0.0789629	0.501372
zcchc4	-0.340612	0.464859	0.824337
LOC111239643	-0.00545016	0.983937	0.99744
bard1	0.202078	0.698446	NA
LOC111224485	3.24268	NA	NA
edf1	-0.560854	0.0277256	0.366564
LOC111239705	0.0596135	0.926495	NA
ttc33	-0.0849768	0.773854	0.944104
LOC111226056	-0.0488109	0.987504	NA
hopx	-0.895934	0.102181	0.537685
sncaip	0.156327	0.784309	NA
mras	0.80833	0.341135	NA
LOC111220785	0.43208	0.889734	NA
LOC111232956	0.183488	0.520762	0.851328
micu2	-0.0438344	0.838106	0.965423
armc2	-0.274396	0.419284	0.803136
endov	-0.0891604	0.782981	0.947191
LOC111218440	0.312911	0.726868	NA
kiaa0141	0.160958	0.555873	0.864964
grap2	-0.170437	0.751384	0.935578
ralbp1	-0.0629613	0.672993	0.909841
slc25a48	0.315808	0.417823	0.803136
lmf1	0.235568	0.302153	0.73256
LOC111216578	0.128303	0.517372	0.849355
LOC111221735	0.432083	0.889733	NA
LOC111216564	2.85801	NA	NA
LOC111234426	0.24752	0.387464	0.78789
LOC111230871	-1.07869	0.298053	NA
plagl2	0.801096	0.388224	NA
ddx31	-0.479357	0.16549	0.615906
LOC111232880	0.226217	0.596718	0.882036
LOC111224111	-0.189835	0.58712	0.878017
oxa1l	-0.550197	0.124871	0.563106
LOC111224640	0.912974	0.769564	NA
she	-0.098009	0.857539	NA
utp20	-1.21902	0.00932743	0.271368
rpgr	0.0258944	0.972718	NA
LOC111230185	0.0361218	0.88521	0.975614
msrb3	-0.295064	0.336856	0.758087
LOC111227617	-0.529705	0.865037	NA
LOC111224437	5.83692	0.052367	NA
glra2	-2.22815	0.135358	NA
slit1	0.130315	0.852177	NA
rftn2	0.578813	0.349297	NA
dopey1	0.176752	0.556956	0.865233
eral1	-0.179872	0.550533	NA
mterf2	-0.711937	0.147691	NA
LOC111223029	-1.40961	0.648166	NA
LOC111234083	-0.181991	0.361111	0.772796
gfi1	0.501139	0.503283	NA
gas6	0.458763	0.0356969	0.399825
mad2l1bp	-0.473192	0.463191	NA
LOC111238291	0.32125	0.377091	0.780714
LOC111236774	-0.238283	0.417523	0.803136
papd7	0.272376	0.576708	NA
LOC111226645	0.209605	0.807448	NA
scaf8	0.0862975	0.735941	0.93313
LOC111227716	-0.0584953	0.937275	0.986601
lmln	0.027624	0.970335	NA
dazap1	0.274311	0.271665	0.707376
LOC111238274	-0.14044	0.765655	NA
LOC111238268	0.376237	0.680163	0.912784
LOC111226703	0.0925258	0.772589	0.943495
LOC111226654	-0.706884	0.135735	0.581548
LOC111235976	0.350919	0.478452	0.830574
sh3d21	0.275586	0.51841	0.849905
lrrc57	-0.25743	0.223847	0.671813
LOC111218736	-0.693086	0.126136	NA
LOC111217759	0.0935406	0.735811	0.93313
coq3	-0.0872971	0.756877	0.937196
rad51ap1	0.00166534	0.997777	0.999949
LOC111217947	-0.267134	0.291298	0.723373
LOC111232649	0.189469	0.712728	NA
LOC111222977	2.72157	0.0296607	0.373539
LOC111225201	0.176301	0.720718	0.927382
LOC111238125	0.730737	0.0691504	NA
LOC111235293	2.13276	0.481714	NA
LOC111226174	-1.16424	0.166994	NA
LOC111226168	0.410515	0.347161	NA
snx24	0.346219	0.26338	0.702412
enpp2	0.0453844	0.953913	NA
LOC111217327	-0.78829	0.213906	0.667139
LOC111219890	1.15264	0.640997	NA
LOC111235239	1.06216	0.571214	NA
LOC111224889	0.49141	0.247814	NA
trim36	2.58335	0.163779	NA
LOC111235614	-0.53394	0.627802	NA
LOC111233823	-0.112754	0.738724	0.934041
rap2b	-0.356804	0.188519	0.645259
LOC111239372	0.417828	0.522604	NA
lage3	-0.691541	0.0366812	0.401133
LOC111225762	0.535064	0.147079	NA
LOC111224554	-0.0302467	0.971842	NA
daam2	0.580388	0.265154	0.703759
osbpl5	-0.0485975	0.848139	0.968846
misp3	-0.333313	0.791223	NA
plek2	0.549561	0.653913	NA
LOC111224802	0.00820201	0.978578	0.997275
LOC111223354	-0.0628509	0.852945	0.969683
rtn4r	0.39945	0.375526	0.779832
hirip3	0.163279	0.746898	0.934788
sspo	0.631852	0.101609	0.53736
LOC111226480	0.287398	0.400197	0.791756
LOC111233441	-0.926775	NA	NA
reep3	-0.226355	0.33383	0.756456
LOC111217308	-0.413744	0.620297	NA
nudt9	-0.402418	0.0876441	0.517931
LOC111238530	-1.12101	0.355861	NA
tbrg1	0.0908838	0.863412	0.971165
pde10a	0.39133	0.728423	NA
LOC111227597	0.469286	0.138828	0.585498
ice1	-0.274971	0.536254	NA
trnah-gug-7	0.43208	0.889734	NA
tcap	9.52685	NA	NA
LOC111221686	-0.5173	0.0596383	0.468219
ap1ar	-0.254073	0.206406	0.661729
cpa1	2.78588	0.00768057	0.259541
LOC111232551	1.51085	0.56752	NA
ephb3	1.08007	0.296061	NA
LOC111235162	-0.493134	0.654757	NA
ddx55	-0.345394	0.256275	0.69818
ap4m1	-0.810413	0.0101629	0.27321
pip4k2b	0.294202	0.155269	0.605185
LOC111222324	1.30246	0.675464	NA
manbal	-0.210083	0.489572	0.83604
LOC111240101	-1.05492	0.164965	NA
LOC111228636	-1.07902	0.456298	NA
LOC111225919	0.115321	0.580593	0.87507
fmn2	0.432083	0.889733	NA
syap1	-0.173076	0.657681	0.905224
LOC111237779	0.114672	0.826248	NA
LOC111230530	-0.25777	0.381753	0.783264
raver1	-0.0515965	0.924453	NA
LOC111225334	-0.334997	0.474437	0.829027
LOC111226147	0.352581	0.830598	NA
LOC111217991	0.595835	0.29815	0.729442
LOC111222955	1.50538	0.0487084	NA
LOC111239738	1.12848	0.139803	NA
nde1	0.241175	0.539311	NA
LOC111231580	1.58203	0.610049	NA
LOC111219318	0.581884	0.40334	0.793195
acbd3	-1.2295	0.0030295	0.206342
LOC111217974	-0.187108	0.750032	NA
gabarap	-0.283525	0.277581	0.711297
LOC111238627	-0.316593	0.263076	0.702271
LOC111221727	-0.0240313	0.967871	NA
shkbp1	-0.187189	0.301257	0.732055
LOC111234941	-1.3826	NA	NA
syne2	0.447098	0.136648	0.581548
LOC111229138	1.75743	0.294732	NA
mrps21	-0.670829	0.120933	0.556891
wdr59	0.418535	0.0856951	0.514236
LOC111236747	-0.24977	0.614393	NA
immp2l	-0.15918	0.651531	NA
LOC111218245	2.13469	0.487175	NA
unc79	0.43208	0.889734	NA
LOC111227992	0.187207	0.79014	NA
LOC111216603	0.576072	0.0788587	0.501372
rwdd2b	-0.333071	0.350488	NA
LOC111221136	0.514232	0.459204	NA
LOC111228379	1.00163	0.0643941	NA
LOC111234321	-0.53924	0.0957434	0.52603
LOC111216745	-0.358753	0.472607	0.82837
LOC111225661	-0.904939	0.00049971	0.106615
LOC111230316	-0.301363	0.360207	0.772767
chdh	0.545883	0.0850931	0.513686
sync	-0.137271	0.853508	NA
nudt22	-0.458692	0.266444	NA
LOC111231108	0.167745	0.607404	0.884725
ndufs5	-0.355433	0.313328	0.740404
LOC111219788	-0.883163	0.0140709	0.308059
LOC111219233	-1.42874	0.240081	NA
msc	4.5297	NA	NA
parp6	0.76662	0.744852	NA
tiprl	-0.578264	0.184797	0.639471
camsap2	-0.697229	0.600818	NA
LOC111227541	0.20043	0.580958	0.875177
LOC111232820	0.0387631	0.849882	0.968846
LOC111239106	0.391	0.603603	NA
pgap1	-0.238069	0.702515	NA
ecel1	-0.591664	0.298198	NA
nccrp1	-2.95386	5.44e-05	0.0372818
kcnj5	-0.121664	0.968804	NA
LOC111221024	0.600901	0.11049	0.545541
LOC111234486	0.128021	0.559903	0.865999
arpc4	-0.434321	0.0854001	0.514236
smarcc2	-0.0927471	0.817155	0.958227
nxf1	-0.142209	0.489349	0.835888
LOC111236055	-0.560148	0.151099	0.603786
mtrf1	0.495937	0.156138	NA
dcbld2	0.325825	0.256908	0.698677
cd36	5.22399	0.000342444	NA
LOC111219457	-2.4439	NA	NA
LOC111222572	0.18683	0.390829	0.789305
cntn5	1.81065	0.557828	NA
LOC111230268	0.527973	0.523561	NA
tdrd12	-1.15201	0.71109	NA
thap4	-1.09521	0.0764187	NA
LOC111221708	0.234248	0.586575	0.877805
LOC111233259	-1.07983	0.195351	0.651428
LOC111238608	0.912974	0.769564	NA
cbx8	0.324026	0.293626	0.725958
ndrg3	-0.134622	0.714472	0.926162
serf2	-0.598936	0.0798156	0.501412
ncapg2	0.259833	0.655121	0.904386
LOC111217542	-0.304294	0.438689	0.811906
LOC111239455	0.41496	0.360289	NA
LOC111228663	-0.915731	0.051791	0.44832
fam117a	0.562492	0.0758788	0.493831
tp53inp1	1.05115	0.133257	0.576809
psma1	-0.667649	0.0533486	0.452444
srd5a3	-0.840415	0.0232327	NA
LOC111238661	1.55729	0.615768	NA
polr3b	-0.420284	0.240303	0.686871
LOC111230201	-0.073581	0.745144	0.934788
ints12	-0.165405	0.60478	NA
LOC111239232	-0.218141	0.558408	0.865448
tnn	-0.372084	0.525304	NA
LOC111238015	0.0551814	0.737096	0.933466
LOC111228830	0.148947	0.647875	0.901502
LOC111238698	-0.192466	0.826334	NA
adgrd2	2.5058	0.412364	NA
LOC111221798	-0.00125495	0.998095	0.999949
LOC111220614	1.37905	0.361884	NA
rtel1	-0.566846	0.546872	NA
dram1	-0.624924	0.278051	0.711297
LOC111217895	0.442676	0.262529	0.70157
LOC111222851	3.4422	0.256152	NA
trappc5	-0.160558	0.678592	0.911832
fus	-0.00892998	0.981888	NA
ccdc137	-0.738298	0.0493172	0.440575
LOC111234367	0.323096	0.743694	NA
LOC111229796	0.255442	0.76967	NA
lrrc45	-0.508072	0.0457302	0.431395
LOC111223119	1.55826	0.439032	NA
nfkbid	0.226903	0.823027	NA
LOC111227037	0.266277	0.603196	NA
LOC111239196	0.0702733	0.941289	NA
LOC111237543	-0.347119	0.148563	0.601472
mcmbp	-0.452081	0.159605	0.609679
chfr	0.255539	0.18397	0.639276
LOC111238090	0.375193	0.153505	0.603978
rnf215	0.325326	0.480785	NA
LOC111227989	-2.54182	0.00043685	0.097927
LOC111225608	0.0807282	0.916465	NA
tg	-0.680817	0.469723	NA
LOC111219209	0.0734465	0.871968	NA
LOC111239353	0.10805	0.883188	NA
LOC111235663	0.168467	0.42798	0.806455
LOC111234502	-0.450102	0.559328	0.8658
aldoc	-0.0136615	0.979737	0.997432
LOC111231161	-0.25392	0.464752	0.824282
LOC111235636	-0.408445	0.317207	0.744379
LOC111240225	-0.137874	0.86964	NA
tnfsf13b	-0.316929	0.515619	0.847982
LOC111239169	0.252953	0.591043	NA
slf1	0.0884051	0.857973	NA
ptprr	0.786793	0.566866	NA
nup107	-0.172997	0.672668	0.909841
sdf4	-0.392343	0.0592744	0.467366
mbtps2	-0.416189	0.158505	0.609003
LOC111227902	0.957718	0.539501	NA
LOC111224943	-1.06786	0.0446039	NA
LOC111220162	0.230781	0.46536	0.824419
LOC111238334	-0.557857	0.0653919	0.478306
LOC111223523	-0.609157	0.151027	NA
srrt	0.0421119	0.838918	0.966056
LOC111216639	-0.545758	0.534645	NA
LOC111229824	1.12324	0.481287	NA
LOC111218714	4.6119	NA	NA
fbxw4	-0.390625	0.283347	0.715718
cwc15	-0.666823	0.0497756	0.443214
pkmyt1	-0.0973846	0.854119	0.969683
prdm6	-0.912677	0.578925	NA
helq	0.423667	0.156539	0.607455
LOC111227085	1.96245	0.318053	NA
samd4b	0.304152	0.171391	0.624215
LOC111217901	0.322761	0.628499	NA
LOC111229281	0.249056	0.138245	0.583897
naaladl1	-0.224983	0.485071	0.833159
taf8	-0.193374	0.405465	0.79536
soga3	0.43208	0.889734	NA
LOC111240168	-0.0263591	0.949634	NA
LOC111240174	0.59077	0.38819	NA
LOC111222637	0.00645275	0.986632	0.997561
fbxo33	0.0313203	0.957873	NA
LOC111229769	7.37425	NA	NA
fam210a	-0.362575	0.193454	0.649344
LOC111233656	-0.480219	0.507097	NA
asmtl	-0.242059	0.448969	0.816499
LOC111222553	-0.245782	0.216422	0.66861
LOC111234032	-0.468424	0.614037	NA
zmat2	-0.362617	0.20815	0.66397
dlgap2	0.890832	0.690312	NA
rspo1	5.11104	NA	NA
LOC111217361	1.56717	0.190058	NA
pitx1	2.22759	0.126144	NA
LOC111219911	-0.222742	0.789138	NA
LOC111227507	-0.644671	0.0631427	0.478306
lman2	-0.448482	0.175061	0.629699
higd2a	-0.371267	0.252427	0.695961
LOC111237684	-1.1431	0.00530561	0.244404
LOC111223443	2.47446	0.407312	NA
slc12a1	0.915467	0.146167	NA
prps2	0.438927	0.0654391	0.478306
six6	-0.415414	0.844287	NA
LOC111225530	0.224243	0.603398	0.88355
tmem87a	0.256093	0.510928	NA
tmem27	-0.6269	0.196131	0.652231
tmod4	1.42245	0.026224	NA
tbkbp1	0.59779	0.705304	NA
taf5l	-0.13792	0.539661	0.859657
LOC111229912	-0.0639403	0.873764	0.972428
LOC111227467	0.655127	0.304707	NA
LOC111222187	0.21614	0.33676	0.758087
ankrd13a	0.0359351	0.857448	0.970088
hnrnpll	0.445325	0.543355	NA
ccdc174	-0.120482	0.62676	NA
LOC111226984	-0.323584	0.84953	NA
LOC111222520	-0.0389156	0.986298	NA
slc5a10	0.137956	0.731549	NA
LOC111219696	-0.146046	0.729505	0.930929
smco4	-1.25215	0.00153564	0.167837
LOC111228162	4.04981	NA	NA
ttbk2	0.879746	0.214623	NA
dbh	-0.925111	0.764593	NA
LOC111230334	0.559112	0.101568	0.53736
LOC111229958	-0.0430577	0.949106	0.989511
coq5	-0.730973	0.0819037	0.507926
dusp27	4.58912	NA	NA
LOC111223821	5.59168	NA	NA
LOC111230090	-1.22358	0.344105	0.765569
tmem182	5.57428	NA	NA
LOC111227528	0.200244	0.624008	0.88962
fbxl4	0.281562	0.227987	0.676733
exosc2	-0.651436	0.0937792	0.524844
LOC111236356	-0.454491	0.0787071	0.501372
gpat3	0.335429	0.30502	0.734599
LOC111240147	0.743908	0.575677	NA
fbxo11	0.287882	0.253584	0.696384
uri1	0.160654	0.492768	0.837823
LOC111235203	0.912974	0.769564	NA
LOC111235725	0.571833	0.128793	0.571205
dnah9	1.28987	0.678452	NA
LOC111232412	0.251215	0.53726	NA
LOC111219669	0.409648	0.17993	0.63544
elavl2	0.649213	0.768473	NA
LOC111237450	-0.0794802	0.889508	NA
LOC111232317	0.0554675	0.922414	0.982405
flcn	0.0326872	0.877719	0.973708
foxn1	-0.689774	0.573576	NA
LOC111234907	1.06519	0.246736	NA
chrm2	1.13507	0.0186696	NA
LOC111236701	1.04586	0.649642	NA
slc6a3	0.43208	0.889734	NA
LOC111220830	1.09813	0.723343	NA
LOC111230698	-0.202637	NA	NA
eda	-0.722639	0.376581	NA
LOC111230661	0.0141302	0.973334	0.995624
LOC111238201	0.15418	0.690085	0.916271
eif4e3	-0.331722	0.247666	0.693124
ntng2	-1.15201	0.71109	NA
LOC111221880	0.212948	0.582984	NA
cdx1	-1.01392	0.0673701	NA
hadh	-0.101619	0.730204	0.930929
hras	0.0662909	0.906253	NA
rab15	3.23206	0.287026	NA
tmem268	0.0704967	0.796887	0.951033
LOC111228614	0.130041	0.94009	NA
synpo	0.741936	0.243614	0.690194
LOC111222254	-0.0433393	0.877871	0.973708
ddx51	-0.464345	0.0632369	0.478306
LOC111217275	-0.529705	0.865037	NA
LOC111223760	-0.673999	0.0112259	0.281325
fam57a	-0.543387	0.165565	0.615906
mtrr	-0.551934	0.029034	0.372107
dnal1	0.432083	0.889733	NA
mus81	0.26317	0.611005	NA
acacb	0.445328	0.210199	0.664682
LOC111225635	0.267818	0.931273	NA
LOC111229559	0.432083	0.889733	NA
ptk2	0.085298	0.827463	0.961207
rbm28	-0.355253	0.228469	0.676858
gramd1c	-0.090937	0.811483	0.956325
nek10	1.03075	0.13246	NA
LOC111237277	-0.147613	0.76483	NA
spef1	2.53561	0.40666	NA
ankib1	0.54998	0.162304	0.612561
LOC111217063	0.721331	0.501779	NA
cacna2d1	0.267324	0.351711	0.769403
nasp	0.158725	0.544237	0.860333
LOC111226377	0.609042	0.837527	NA
LOC111230079	2.99843	0.3242	NA
LOC111226472	0.772858	0.281978	NA
LOC111218944	1.7922	0.376844	NA
LOC111233054	5.38488	NA	NA
trappc2l	-0.362734	0.247948	0.693124
LOC111218955	-0.0526299	0.843513	0.967638
LOC111233045	0.810584	0.23133	NA
LOC111219516	0.780228	0.603944	NA
tbl2	-1.66354	0.00115935	0.152994
sult6b1	0.84953	0.73655	NA
aurka	0.210502	0.749757	0.935066
LOC111233160	-0.573771	0.852436	NA
LOC111238957	-0.0488109	0.987504	NA
LOC111229072	-0.331654	0.499209	NA
LOC111218324	0.310821	0.737918	NA
LOC111236249	-0.864082	0.168671	NA
LOC111236629	0.43208	0.889734	NA
frmd4b	0.218732	0.435893	0.810755
sgo1	0.233332	0.66822	NA
LOC111240420	-0.505809	0.531501	0.856813
LOC111217124	-1.42178	0.647326	NA
LOC111239380	-0.610268	0.282411	NA
fktn	0.021986	0.932181	0.986422
LOC111235852	0.657277	0.05718	NA
LOC111216811	-1.08345	0.727634	NA
LOC111218572	-0.95732	0.0993931	NA
LOC111229641	-0.313564	0.134119	0.577465
blcap	-0.199952	0.352764	0.76984
LOC111220300	0.273365	0.529104	0.855704
LOC111239795	0.691445	0.272505	NA
ccnb1	0.0458994	0.929228	0.985166
gpn3	-0.82677	0.0583462	0.465332
LOC111227025	0.132602	0.72983	0.930929
LOC111229110	-0.692909	0.120024	NA
cunh6orf118	-0.65337	0.625241	NA
pm20d2	0.0737938	0.803485	0.952911
ezh1	0.491232	0.193309	0.649344
lmbr1l	0.0852684	0.804816	0.953736
LOC111228960	-0.109396	0.606788	0.884606
LOC111228016	-0.159232	0.597657	0.882296
g6pc	0.478418	0.262423	0.70157
tifa	-0.560025	0.261337	0.70157
trnar-acg-21	-0.529705	0.865037	NA
45179	-0.0382295	0.883852	0.975614
kcnj1	-0.190225	0.951231	NA
LOC111233949	0.493655	0.206818	0.662336
LOC111217036	-0.529705	0.865037	NA
LOC111219222	0.15644	0.535705	0.856954
dus4l	-0.417869	0.129783	0.571764
LOC111223677	-1.90943	0.536389	NA
LOC111221551	-0.0203363	0.926038	0.983718
ext2	0.183808	0.283548	0.715718
cntn1	1.76632	0.195405	NA
LOC111240285	1.20205	0.053261	0.452444
LOC111224846	2.57529	0.399138	NA
tk2	-0.172864	0.591878	0.880128
LOC111224383	-1.9262	0.532715	NA
rgs14	-0.467152	0.456392	0.820149
cunh9orf116	-0.529705	0.865037	NA
LOC111231955	-0.604182	0.228799	0.676858
map3k15	-0.595426	0.354425	NA
LOC111233832	-0.695686	0.0547097	0.45512
LOC111225726	0.330418	0.390472	NA
blm	0.195828	0.639492	0.897512
LOC111232292	1.76275	0.0329421	NA
ggps1	-0.959813	0.000599156	0.113349
LOC111238975	0.436967	0.0564245	0.462315
rala	0.290188	0.205324	0.661648
LOC111226924	0.339542	0.705316	NA
uvssa	-0.214487	0.26013	0.701385
LOC111222580	0.219086	0.519044	0.85056
LOC111225411	0.290189	0.555125	0.864697
LOC111231324	0.321895	0.385474	0.785847
LOC111217499	0.48575	0.0979232	0.528404
LOC111237700	0.912974	0.769564	NA
LOC111222736	-0.368738	0.574526	NA
LOC111226344	-1.05716	0.189529	NA
schip1	0.295126	0.611379	NA
LOC111218977	4.5846	0.0169843	NA
rasgrp2	0.192566	0.740793	0.934342
gata2	2.01733	0.0307144	NA
LOC111234449	-0.571895	0.150978	0.603773
atg101	-0.00822976	0.975536	0.996117
plekhn1	-0.396368	0.388094	0.788025
chmp2b	0.0255049	0.856194	0.970088
dgki	0.50288	0.337863	NA
LOC111220016	-0.49078	0.0665865	0.480864
LOC111224272	0.398524	0.295563	0.727509
kcna4	-1.4453	0.639704	NA
LOC111235315	-0.124739	0.811636	0.956402
chaf1b	0.182201	0.770003	0.94255
llgl1	0.549659	0.191024	0.648288
LOC111236840	0.406266	0.230123	NA
nat9	-0.200599	0.610772	NA
znf628	0.436772	0.290311	0.723021
kiaa1468	0.166051	0.29417	0.726455
LOC111224021	0.856566	0.177069	0.631285
LOC111225871	-0.362929	0.477428	NA
LOC111223644	-0.269616	0.523748	0.854024
lrrc41	-0.00979176	0.96585	0.994044
LOC111223224	-0.0488109	0.987504	NA
LOC111237483	-1.42077	0.647562	NA
LOC111217506	0.084924	0.853278	0.969683
rhpn1	0.109201	0.900595	NA
mysm1	-0.0823209	0.786354	0.948069
bcl9	0.374909	0.283179	0.715718
aimp1	-0.461726	0.199583	0.655867
LOC111233775	0.112507	0.827905	NA
LOC111240056	-0.708887	0.178748	NA
ostm1	-0.195627	0.49509	0.839682
ctnnd2	1.69941	NA	NA
plaa	-1.56668	0.00179837	0.176733
LOC111231572	1.71313	0.271568	NA
atrn	0.661092	0.104866	0.541723
fzd5	0.390026	0.233863	0.680724
LOC111235034	-0.11006	0.671157	0.909447
LOC111216360	-1.57466	0.288486	NA
LOC111222763	0.153725	0.819063	NA
iqsec3	-0.529705	0.865037	NA
LOC111238552	0.782098	0.155804	0.606116
tm4sf5	-0.429239	0.267235	0.705315
LOC111219741	1.14584	0.157713	NA
LOC111232024	0.108702	0.712268	0.925728
LOC111228873	0.204239	0.593687	0.88042
dcst1	-0.891959	0.774466	NA
rbm27	0.127062	0.762529	NA
LOC111221853	-2.51599	NA	NA
LOC111229697	-0.165318	0.876961	0.973708
naprt	-0.322232	0.347058	0.767392
suco	0.780739	0.125623	0.563904
eif3k	0.0569473	0.858256	0.970088
LOC111223881	-0.887005	0.770999	NA
LOC111227145	-0.246041	0.354941	NA
LOC111221368	0.0580875	0.836227	0.965
fbxo7	-0.206995	0.311143	0.739848
cunh1orf106	0.483968	0.7069	NA
LOC111221391	0.43208	0.889734	NA
LOC111231303	-0.483435	0.146887	0.597935
mfrp	0.0367439	0.933533	NA
rangrf	-0.68076	0.0754231	NA
stk11	0.132622	0.579208	0.87382
comtd1	-0.492066	0.275727	0.710877
LOC111235776	0.180435	0.7719	0.943167
tecpr1	0.344582	0.497437	0.840207
LOC111229366	0.43208	0.889734	NA
pstpip1	-0.139151	0.797139	0.951033
mettl3	-0.210099	0.493191	NA
LOC111236974	0.151763	0.700362	0.919089
atg13	-0.204716	0.430018	0.807704
ism2	1.79512	0.270328	NA
pik3ip1	0.271607	0.616986	0.887764
LOC111232177	1.12681	NA	NA
tpr	-0.389532	0.127562	0.569429
fem1c	-0.105329	0.599323	0.882518
LOC111233786	1.50667	0.267059	NA
pfkfb3	-0.72463	0.275519	0.710877
LOC111222777	0.192953	0.509084	0.846696
olfm3	0.375415	0.686311	NA
ereg	0.967518	0.75387	NA
LOC111225176	-1.3384	0.075101	NA
LOC111216828	-0.0357036	0.860013	0.970626
LOC111217959	-0.208239	0.556871	0.865233
LOC111232657	-0.131976	0.784587	NA
LOC111234330	0.195809	0.665373	0.907486
LOC111224197	0.303134	0.369949	0.776993
tbx3	1.44732	0.14667	NA
arid3b	0.167743	0.703409	NA
LOC111227674	1.55625	0.17273	NA
setd9	-0.329885	0.375327	NA
LOC111222882	0.256596	0.90342	NA
foxred2	-0.0493131	0.939592	0.987151
lrrc40	0.0550778	0.815905	0.958168
LOC111233530	0.278718	0.750678	NA
LOC111228867	-0.309186	0.651129	NA
virma	0.115941	0.597744	0.882296
LOC111233268	-0.467208	0.596434	NA
LOC111222660	1.49712	0.00396541	NA
LOC111233274	-0.307597	0.647526	NA
prkra	0.170262	0.586468	NA
LOC111223725	0.275222	0.614812	NA
LOC111225962	1.04976	0.561753	NA
mdm1	0.0517569	0.897592	NA
LOC111233291	-0.0538437	0.899379	NA
LOC111229252	0.486378	0.865453	NA
lrrtm1	2.54396	0.40507	NA
nckap5l	0.0624359	0.934564	NA
kcnk3	1.23923	NA	NA
cryz	0.386353	0.226685	0.675399
LOC111231870	-0.00190388	0.994459	0.9995
LOC111228029	0.669298	0.0780405	0.499616
snrpd3	-1.13341	0.0198007	0.335323
LOC111219113	0.200515	0.803086	NA
dpy19l4	0.145681	0.739579	0.934041
tbxas1	0.539442	0.121948	0.558467
LOC111230392	-1.1261	0.716506	NA
fgfr1op	-0.165534	0.621098	0.888999
ung	-0.0614717	0.852763	0.969583
arhgef16	0.144201	0.697126	NA
csmd2	0.863459	0.774305	NA
LOC111222068	0.613274	0.0629115	NA
steap3	0.0546609	0.815744	0.958129
LOC111217044	-0.402011	0.685628	NA
LOC111236805	-0.1424	0.584337	0.876908
p2ry2	2.7362	0.369497	NA
ccdc90b	-0.979295	0.00964531	0.27321
eef1e1	-0.52947	0.118694	0.552992
LOC111222091	-1.59933	0.0198196	NA
sox4	0.336184	0.478165	0.830421
LOC111219251	-1.1432	0.59867	NA
LOC111233316	2.72026	0.0281179	NA
LOC111221522	-0.199866	0.377376	0.780714
LOC111233125	0.0249312	0.968644	NA
pcdh12	0.737475	0.167262	0.618198
nrm	-0.431919	0.292994	NA
LOC111238986	0.422123	0.0977454	0.528165
LOC111224834	0.525137	0.433713	NA
LOC111235284	1.17546	0.226452	NA
pparg	0.0345778	0.865003	0.971468
chd5	-0.277257	0.928611	NA
LOC111236542	-0.0697743	0.888085	0.975614
tpst1	0.00443002	0.986139	0.99744
wdr25	-0.290544	0.354501	0.770059
sae1	-0.173874	0.649189	0.901804
LOC111240465	-0.00981962	0.971725	0.995289
ankh	0.0990178	0.800978	0.952246
LOC111237057	0.371291	0.714909	NA
fam122b	0.0828345	0.696384	0.918599
LOC111237979	0.00324906	0.991363	0.998552
mybbp1a	-0.26091	0.52067	0.851328
LOC111227430	1.30246	0.675464	NA
LOC111228848	2.09714	0.079458	NA
LOC111238392	-0.102967	0.57056	0.871741
LOC111221865	1.24335	0.0416888	NA
LOC111231936	2.55918	NA	NA
ing1	-0.515277	0.0613817	0.473937
cbx6	0.582523	0.173858	NA
LOC111227227	-0.494229	0.813906	NA
irak1	-0.037318	0.895604	0.977545
rna-NC_016870.1:7129..7199	-1.37284	0.237192	NA
LOC111225567	1.39604	0.0287281	NA
dpagt1	-0.658231	0.0570765	0.462611
pdzk1	-0.620563	0.491846	NA
mipep	0.131545	0.609562	0.885537
pik3cd	0.333731	0.60098	NA
LOC111222744	-0.61064	0.025057	0.356938
LOC111224141	0.684725	0.177847	0.632677
rab24	-0.459274	0.062194	0.476572
lrrk2	0.323687	0.638055	NA
slc17a8	1.45053	0.12453	NA
LOC111226159	0.43208	0.889734	NA
LOC111236947	-0.183609	0.472203	0.82837
wdr5	-0.544806	0.128316	0.571047
LOC111232566	0.440481	0.247283	NA
LOC111231279	-0.171992	0.557592	0.865448
LOC111226679	1.19085	0.700664	NA
LOC111222200	-0.0788074	0.861808	NA
LOC111238259	2.35383	0.442164	NA
LOC111240314	0.492832	0.14178	0.591318
lmcd1	0.582064	0.350297	0.769403
LOC111225302	-0.0771616	0.885904	0.975614
LOC111218410	0.566562	0.286244	NA
nav3	0.286161	0.780599	NA
pcyox1	-0.259526	0.331488	0.755095
prr35	0.43208	0.889734	NA
LOC111232599	1.6538	0.590379	NA
tra2a	0.242258	0.267386	0.705315
LOC111235523	-0.722293	0.0963658	0.526295
44990	-0.0572002	0.78005	0.946234
sil1	-0.489488	0.122102	0.558467
LOC111237263	-0.852281	0.715388	NA
arhgef7	0.416824	0.106915	0.541723
hus1	-0.125454	0.766033	NA
tmem230	-0.425294	0.271054	0.707277
LOC111232533	0.647768	0.441572	NA
LOC111239271	-0.40334	0.769878	NA
usp46	-0.456405	0.127976	NA
slc30a1	0.0568603	0.848764	0.968846
LOC111227208	-0.631597	0.72131	NA
LOC111219449	0.118243	0.708882	0.923717
stag1	0.541327	0.0866563	0.515829
LOC111225428	-0.00726128	0.989348	NA
eif3b	-0.135015	0.63811	0.896845
fbxo8	0.24881	0.246316	0.693124
kcnab2	-3.01041	0.322865	NA
LOC111236308	-0.322583	0.693689	NA
bud31	-0.492849	0.0973798	0.528165
LOC111220354	-0.0488109	0.987504	NA
LOC111235046	0.396031	0.296399	0.727509
LOC111240035	-0.260262	0.860005	NA
tmem14a	-0.672502	0.056629	0.462611
casd1	0.493686	0.174985	0.629633
cmc4	0.134056	0.729367	NA
LOC111226595	0.146999	0.688537	NA
LOC111235550	0.0641466	0.893279	NA
LOC111233247	7.08229	NA	NA
rasal2	-0.116619	0.746585	0.934788
LOC111223390	-0.338044	0.422385	NA
sirt7	-0.157399	0.59809	NA
tdrd6	-0.692377	0.787409	NA
mcph1	-0.43775	0.502217	NA
slc5a2	-1.54155	0.160918	NA
thbs3	0.212188	0.480277	0.831191
LOC111221469	0.177087	0.532727	0.856954
LOC111219589	0.682396	0.373	NA
LOC111216888	-0.205163	0.345274	0.765627
synj1	0.511683	0.0903884	0.519204
smad2	0.00898684	0.973938	0.995624
ppp1r3g	0.0355139	0.930809	0.985994
LOC111225832	1.3835	0.0992191	NA
pex2	0.0137254	0.970966	0.995224
gsk3b	0.416773	0.288297	0.720614
simc1	0.221979	0.456839	0.820277
ubl7	-0.409267	0.0850263	0.513686
LOC111223126	1.2814	0.144942	NA
fut7	1.27083	0.376462	NA
ube2d2	-0.113436	0.567198	0.870861
os9	-0.120647	0.677841	0.911466
slc38a6	0.135747	0.547031	0.861182
snx6	0.0565903	0.807547	0.954783
fbxo10	0.126839	0.781442	NA
LOC111218001	-0.0232636	0.91511	0.981333
map2k7	0.200833	0.727593	NA
LOC111221509	-1.80998	0.206113	NA
hdac6	0.0348892	0.888945	0.975614
parp12	-0.337363	0.425844	0.805424
LOC111231531	-0.561662	0.0702075	0.484418
LOC111235092	0.242642	0.691875	NA
LOC111223737	-0.505966	0.412804	NA
cebpg	0.40716	0.0585363	0.465594
LOC111225775	0.51466	0.73598	NA
LOC111231290	0.116619	0.758379	0.93783
tbxa2r	0.468569	0.18898	0.645819
hdx	-0.0306683	0.915776	NA
LOC111236838	0.0569368	0.746042	0.934788
LOC111235224	0.101265	0.781945	0.94695
tm2d3	-0.307045	0.0760759	0.494168
pald1	0.652905	0.326249	NA
LOC111238926	0.406883	0.203392	0.660978
fan1	-0.309198	0.569156	NA
LOC111233871	-0.194521	0.569486	0.871705
LOC111229501	-0.529705	0.865037	NA
ireb2	-0.0988087	0.644433	0.899561
LOC111219367	-0.140226	0.931623	NA
LOC111217917	1.16387	0.0859868	NA
LOC111232619	-0.869537	0.61279	NA
gtf3c3	0.337006	0.249071	0.694076
LOC111232234	0.0902124	0.855366	NA
slc2a9	0.102184	0.734305	0.932604
trmt61a	-0.627943	0.091416	0.521603
ostn	0.582032	0.273243	NA
poli	0.113437	0.696117	0.918599
amh	-0.0206067	0.983024	NA
LOC111235881	0.406354	0.61688	NA
LOC111226061	1.97975	0.0689541	NA
LOC111219854	0.179308	0.304859	0.734599
LOC111226615	-0.271791	0.282232	0.714954
phldb1	0.570739	0.131187	0.573745
LOC111226098	-0.408633	0.321389	0.746677
chrac1	-0.158573	0.589612	0.878604
LOC111221496	-0.280159	0.460491	0.821506
LOC111219502	0.43208	0.889734	NA
LOC111223785	0.17148	0.814513	NA
znf143	-0.0688064	0.639422	0.897512
LOC111239847	0.836635	0.654754	NA
sugt1	-0.165972	0.546368	0.860969
LOC111229461	2.24597	0.159112	NA
tsn	-0.37595	0.260911	0.701515
dlk2	2.11281	0.491798	NA
LOC111223034	0.341259	0.28304	0.715557
LOC111234209	0.491439	0.349584	NA
LOC111235175	3.19452	NA	NA
LOC111218866	0.912974	0.769564	NA
plekhs1	1.5654	0.189078	NA
LOC111227473	0.157071	0.847033	NA
lgals8	-0.607905	0.0216731	0.344722
LOC111229498	2.54335	0.290501	NA
exosc10	-0.247751	0.321667	0.746677
tbx21	0.520467	0.46499	NA
dmpk	1.41714	NA	NA
LOC111239414	0.471178	0.46241	0.821805
LOC111220089	1.84069	0.112781	NA
cish	-0.78831	0.16198	0.611981
pola1	0.39992	0.49167	0.836962
LOC111236387	-0.709642	0.239165	NA
ap3b1	-0.20337	0.354307	0.770059
ftcd	0.30909	0.374102	0.77978
mccc1	-0.153825	0.616182	0.887764
zfyve26	0.512443	0.11587	0.54878
LOC111229370	-0.547074	0.245594	0.692605
LOC111227076	0.612449	0.343536	NA
LOC111218531	0.210342	0.770479	NA
mturn	0.763492	0.262487	NA
LOC111239082	-0.538407	0.615372	NA
pak1	-0.53055	0.674373	NA
LOC111236014	0.0671356	0.95647	0.991717
dmrta1	3.95107	0.178381	NA
LOC111231833	0.833423	0.11158	0.545541
LOC111230926	-0.158026	0.892829	NA
scarf1	0.0171341	0.970925	NA
nckap1l	-0.446156	0.403063	0.793109
usp28	3.17	NA	NA
LOC111219907	-0.264027	0.684089	NA
trhde	0.523565	0.865768	NA
LOC111227511	-0.0259521	0.957883	NA
matn4	3.42637	NA	NA
LOC111230346	0.0789985	0.831055	0.963406
LOC111227287	-1.58358	0.609708	NA
ube2j1	-0.26462	0.593077	0.88042
LOC111239905	0.250802	0.347158	0.767458
tbc1d15	0.0703504	0.788669	0.948517
hibch	-0.595377	0.0591334	0.467366
med13	0.253722	0.402062	0.79306
cpeb2	1.75943	NA	NA
mrps18a	-0.68121	0.019465	0.335323
ND3	-0.186454	0.632772	0.893437
LOC111219032	0.382615	0.523949	NA
LOC111233573	3.61266	0.0482469	NA
ap5m1	-0.079219	0.724424	0.929206
relt	0.395116	0.762365	NA
slc12a3	-0.529705	0.865037	NA
LOC111218215	-0.16952	0.72028	NA
LOC111236335	2.01792	0.512099	NA
LOC111233687	1.30733	0.042855	NA
LOC111232756	-1.00501	0.219245	NA
tsc2	0.216036	0.386409	0.786924
LOC111217226	0.114707	0.619303	0.887764
snx11	-0.075487	0.766347	0.940199
rnf157	0.377261	0.306826	0.736342
pigc	-0.579244	0.0552321	0.457716
LOC111222405	-0.306307	0.681131	NA
dscr3	-0.197074	0.491278	0.836962
LOC111234373	1.1618	0.117708	NA
asb1	-0.365946	0.426539	0.805759
tpd52l2	0.255761	0.159895	0.610461
itga4	-0.179813	0.778359	0.94551
LOC111238217	0.1981	0.15671	0.607484
calcb	0.912974	0.769564	NA
LOC111236717	0.140893	0.923945	NA
LOC111222914	-1.14184	0.71266	NA
LOC111229031	-0.136902	0.894803	NA
LOC111226117	0.900685	0.240897	NA
tk1	0.149188	0.791305	0.948517
isg20l2	0.0309824	0.903936	0.979544
aass	-0.66572	0.102232	0.537685
LOC111219348	-2.18736	0.477111	NA
zadh2	0.168644	0.648904	0.901783
txndc5	-0.377296	0.121761	0.558467
dap3	-0.62055	0.0419031	0.420616
gins2	-0.166714	0.822639	0.960824
LOC111234696	-0.499712	0.545025	NA
LOC111235583	-0.313554	0.465634	NA
acaa2	-0.674646	0.0879137	0.517931
h6pd	-0.710743	0.0904734	0.51922
gatad1	-0.290847	0.293663	NA
LOC111222565	-0.464082	0.152824	0.603978
tmem101	-0.591243	0.105196	0.541723
LOC111225949	0.13461	0.787215	NA
LOC111219928	0.121731	0.697137	NA
LOC111239009	0.0725482	0.896329	NA
farsb	0.0866866	0.712185	0.925728
hook1	0.103309	0.759621	NA
LOC111225757	1.02006	0.234297	NA
cnot9	-0.51537	0.129406	0.571205
LOC111227782	1.0552	0.0771201	NA
hdac5	0.339204	0.396494	NA
sema4d	0.529445	0.242361	0.688471
LOC111230065	0.562007	0.200026	NA
mbd4	0.031529	0.910462	0.980623
LOC111226537	0.084568	0.95275	NA
LOC111225366	1.05722	NA	NA
LOC111230611	0.454062	0.118018	0.55215
lyrm2	0.00581004	0.987519	0.997646
LOC111232845	0.994005	0.123389	NA
LOC111230140	0.17252	0.598654	0.882296
tesk2	0.316485	0.364617	0.773716
slc6a4	0.219395	0.542482	0.860237
cunh1orf50	-0.572116	0.218427	0.669538
pla2g6	-0.20561	0.336378	0.758087
LOC111236258	-0.503537	0.342437	0.764789
LOC111240097	1.41375	0.329932	NA
LOC111228678	2.35383	0.442164	NA
kcng1	0.821567	0.791715	NA
slc35b1	-1.32938	0.00680711	0.254623
LOC111221178	0.399646	0.314107	0.741228
LOC111218485	-0.164811	0.623081	0.889574
wdr48	0.0630605	0.854855	0.969683
ahi1	-0.112054	0.772815	NA
xylb	0.016827	0.953376	0.99048
tdrd5	-1.67667	NA	NA
fbxl13	0.123091	0.848848	NA
LOC111217269	0.256042	0.267154	0.705315
LOC111229176	0.741802	0.66086	NA
LOC111221050	0.506373	0.565084	NA
LOC111238487	0.083957	0.690653	0.91642
LOC111229548	-0.266345	0.172558	0.625868
LOC111219234	-0.138658	0.668685	0.909169
LOC111225218	0.056416	0.941318	0.987633
LOC111237182	1.66937	0.379881	NA
LOC111228070	0.459295	0.549142	NA
LOC111219619	1.94323	0.318867	NA
galnt5	-0.444276	0.158869	0.609041
LOC111239821	-0.103787	0.879792	NA
LOC111218048	-1.07241	0.012167	0.294065
cog3	0.0293621	0.907269	0.980189
LOC111225252	-5.01644	NA	NA
mpp7	0.102581	0.762047	0.938988
limd1	-0.0594989	0.79311	0.948956
ramp2	-0.70263	0.149056	0.601472
znf185	-0.14676	0.908878	NA
LOC111219570	-0.174122	0.771417	0.942911
LOC111217296	1.64557	0.595432	NA
lrp11	-0.261272	0.481542	0.831191
LOC111227312	3.49593	NA	NA
gnb5	2.86227	0.34725	NA
LOC111224637	0.288822	0.413219	0.800041
LOC111229962	0.0518549	0.907023	0.980189
LOC111231067	-0.194043	0.838282	NA
LOC111228112	-0.682375	0.0129881	0.299414
tmem170a	-0.213132	0.33661	0.758087
LOC111216604	0.097944	0.873838	NA
ptpro	-0.958515	0.11233	0.545541
LOC111222323	-0.121664	0.968804	NA
LOC111217132	0.162365	0.648281	0.901594
LOC111221612	-1.56214	0.251633	NA
LOC111238712	0.358575	0.382685	0.783824
LOC111218332	-0.39006	0.405151	NA
elovl6	-0.61591	0.288267	NA
sike1	-0.356453	0.100782	0.535976
LOC111216720	4.6114	0.0191266	NA
LOC111239284	-1.2426	0.196537	NA
LOC111234246	0.000713214	0.999662	NA
LOC111217311	-0.383284	0.0856144	0.514236
LOC111237731	0.067196	0.787407	0.948393
lamp5	1.4039	0.651491	NA
LOC111219998	0.24577	0.23945	0.68637
LOC111232589	1.30246	0.675464	NA
apaf1	0.194006	0.636233	0.89574
pcnx4	0.227777	0.533828	NA
rad9b	-0.529705	0.865037	NA
LOC111231485	-0.529705	0.865037	NA
abcf2	-1.24527	0.000742041	0.124784
LOC111229567	-0.769723	0.170819	NA
LOC111230712	-0.25338	0.528054	0.855095
yap1	0.337594	0.417655	0.803136
LOC111223232	-0.692832	0.464484	NA
fbxo34	0.305249	0.184428	0.639276
st3gal5	-0.154035	0.472639	0.82837
LOC111230435	-1.56223	0.614639	NA
LOC111232928	-0.558025	0.562313	NA
zc3h15	-0.424265	0.194822	0.650402
gdf11	-0.0690501	0.892001	NA
LOC111233796	-0.2282	0.268495	0.705845
ubxn7	-0.00445519	0.98189	0.99744
LOC111223196	0.762155	0.0716982	0.48817
LOC111220331	0.432083	0.889733	NA
jak3	-0.0940247	0.859887	0.970584
cunh11orf96	0.132547	0.705267	0.921582
rhoh	-0.346554	0.46969	NA
LOC111217682	-0.0904371	0.719128	0.927382
lrp6	0.027545	0.935502	0.986507
LOC111239119	0.43208	0.889734	NA
LOC111236981	0.378807	0.488868	NA
LOC111234787	-0.00529594	0.992294	0.998893
LOC111238969	0.0315661	0.939178	0.987151
LOC111229407	0.230525	0.444442	0.814548
LOC111227855	0.43208	0.889734	NA
LOC111229302	-0.287182	0.542569	0.860237
zfp64	-0.0263324	0.944627	NA
oser1	-0.109355	0.660834	0.905907
LOC111221381	-0.288257	0.509808	0.846696
isca1	-0.449708	0.170354	0.622818
c2cd4c	0.43208	0.889734	NA
LOC111226007	0.43208	0.889734	NA
mrps18c	-1.04995	0.00797038	0.264017
LOC111235022	0.13273	0.868581	0.971845
fzd10	0.484487	0.810516	NA
cunh8orf88	-0.135256	0.78688	NA
LOC111218778	0.919365	0.117137	0.550572
LOC111218764	-0.100698	0.761474	0.938879
zfand5	0.437297	0.216656	0.66861
trnar-ccu-21	0.43208	0.889734	NA
wdr47	0.605015	0.199509	NA
cdpf1	-0.427709	0.120719	NA
LOC111232907	0.383873	0.44882	NA
LOC111217609	-0.602557	0.846417	NA
srgap2	0.120903	0.659509	0.905224
prag1	-0.118984	0.860523	0.97085
LOC111226620	0.432083	0.889733	NA
fancc	0.0191249	0.966588	NA
LOC111229389	1.10114	0.722607	NA
LOC111235294	0.272041	0.40069	NA
dzank1	0.0713777	0.917266	NA
LOC111220070	-0.702926	0.241097	0.687625
ube2r2	0.325673	0.336878	NA
ranbp9	0.704902	0.0873634	0.517766
LOC111239523	-0.38808	0.485783	0.833577
LOC111226932	-1.83358	0.31774	NA
LOC111217860	-1.95756	0.0414055	NA
sun1	0.281851	0.153199	0.603978
wwp2	-0.126589	0.583544	0.876778
LOC111235613	-0.352764	0.597754	NA
LOC111230487	-0.493339	0.164559	0.615165
LOC111231111	0.325144	0.504489	0.843411
col16a1	1.71031	NA	NA
mmachc	-0.714746	0.0644687	NA
LOC111221711	-0.279304	0.574741	NA
LOC111238611	4.68417	NA	NA
snd1	-0.0489936	0.858332	0.970088
LOC111221426	-0.600432	0.129381	0.571205
LOC111238065	0.465196	0.367734	NA
LOC111234084	-0.529705	0.865037	NA
herpud1	-0.668452	0.107667	0.541723
LOC111237340	3.32305	0.0299523	NA
LOC111239046	-0.209795	0.741841	NA
LOC111220678	1.46093	0.331881	NA
LOC111225906	0.0344224	0.969796	NA
myo1d	0.0841389	0.795103	0.949996
LOC111238140	-0.180473	0.617199	0.887764
LOC111226704	0.215773	0.593281	0.88042
fam207a	-0.548968	0.0688197	0.483914
stk17a	0.841413	0.784711	NA
LOC111237632	0.036095	0.981249	NA
LOC111234317	0.143528	0.795219	0.949996
LOC111237122	-0.17594	0.950832	NA
ctxn2	-0.396238	0.898566	NA
LOC111219003	-0.529705	0.865037	NA
LOC111231889	0.284254	0.69669	NA
LOC111216310	0.0776696	0.962619	NA
LOC111238230	-0.875112	0.649823	NA
pggt1b	-0.286742	0.255698	0.69818
nlgn1	-0.529705	0.865037	NA
trit1	-0.296648	0.451573	NA
LOC111230893	-0.0196756	0.947784	0.988883
LOC111236730	-0.0795568	0.975288	NA
LOC111217416	0.712144	0.0785074	NA
nr4a3	1.27533	NA	NA
LOC111218425	1.06831	0.319178	NA
LOC111217721	0.68604	0.394597	NA
utp6	-0.579534	0.153679	0.603978
bag4	-0.533808	0.0455545	0.431246
enosf1	0.0359696	0.906398	0.980189
tfec	-1.68504	NA	NA
LOC111219831	0.261003	0.406207	0.795788
LOC111224245	0.115181	0.792985	0.948956
pcp4	1.59644	0.31058	NA
dnah2	-0.733661	0.509876	NA
adamts17	1.28993	0.050408	NA
LOC111228436	-1.59844	0.183856	NA
mphosph10	-0.656802	0.104992	0.541723
LOC111227459	0.305657	0.568178	NA
adprh	-0.0461071	0.906333	0.980189
svep1	1.34175	NA	NA
LOC111230547	0.180449	0.645165	0.899892
ggact	-0.151775	0.650975	0.902049
LOC111216563	0.264257	0.5514	0.863492
appbp2	0.487064	0.0812212	0.505595
ndufaf4	-0.417464	0.556582	NA
LOC111236397	-0.0294634	0.942756	0.987819
mcm6	-0.284042	0.6387	0.896966
LOC111227722	0.511857	0.591659	NA
prpf39	-0.385678	0.024291	0.353675
ankdd1a	-0.300348	0.504562	NA
LOC111219657	0.774332	0.54322	NA
atp5g3	-0.331732	0.370863	0.777976
qser1	0.419294	0.175719	0.630256
kcnc2	-0.612496	0.544234	NA
aes	0.34159	0.616211	NA
LOC111232529	0.753398	0.711806	NA
lrmda	-0.488937	0.382056	NA
LOC111216536	4.77848	NA	NA
LOC111235593	-0.157984	0.778184	0.94551
LOC111234686	-0.47046	0.0953253	0.52603
LOC111233742	0.131476	0.607408	0.884725
zfand1	-0.370942	0.323852	0.748344
LOC111235539	0.240157	0.574211	0.872819
LOC111239655	0.367752	0.567553	0.870861
LOC111217876	0.521282	0.0940581	0.524844
csgalnact1	0.691402	0.236745	0.684203
LOC111239644	-0.570108	0.422588	NA
tmem97	-0.574066	0.21339	0.666926
ints1	0.111476	0.629197	0.891332
LOC111229775	1.4712	0.2314	NA
cunh21orf2	0.819272	0.0486897	NA
LOC111235365	0.382785	0.349485	0.769403
LOC111222846	0.0297143	0.908623	0.980401
rps2	-0.193069	0.583981	0.876908
LOC111239175	1.05467	0.0957886	NA
LOC111231802	0.30555	0.393807	0.790136
ccndbp1	0.304019	0.248741	0.693809
tspan8	1.18975	0.105625	NA
pnn	-0.173767	0.394015	0.790136
slc19a1	0.41869	0.168031	0.619779
wnt16	0.17208	0.788021	NA
LOC111223142	0.1855	0.759819	NA
trpm7	-0.0305115	0.925846	0.98361
LOC111231545	-0.984848	0.167764	NA
LOC111238591	0.508979	0.327472	0.75126
LOC111220995	-1.76105	0.00519542	0.242415
LOC111239881	0.43208	0.889734	NA
trnas-gcu-43	0.43208	0.889734	NA
LOC111233697	-0.237678	0.522749	0.853162
eed	-0.196512	0.616856	0.887764
spata20	9.56e-06	0.999957	0.999957
rab20	-0.310342	0.260846	0.701515
brd2	-0.554424	0.151776	NA
pitrm1	0.0848133	0.787023	0.948245
LOC111235082	0.0638831	0.943511	NA
trnaq-cug-15	2.35353	0.442225	NA
LOC111234359	4.11634	NA	NA
LOC111232449	-1.08345	0.727634	NA
trnaw-cca-24	1.30246	0.675464	NA
LOC111234136	0.0906326	0.816194	NA
atp7a	-0.00929293	0.95692	0.991718
ccdc115	-0.236626	0.542591	0.860237
LOC111235414	-0.241466	0.474033	0.829027
dhcr7	-0.142408	0.718393	0.927356
pip4p1	-0.259065	0.388265	0.788191
anapc10	-0.51898	0.0973999	0.528165
fam199x	-0.0516002	0.693719	0.917658
pax9	2.79327	0.35932	NA
LOC111234727	5.73674	NA	NA
LOC111221941	0.225004	0.737379	0.933533
ube2o	0.0381544	0.90588	0.980189
LOC111217242	1.79594	NA	NA
LOC111228995	0.0396291	0.832915	0.963536
psmg4	-1.24724	0.0218283	0.344722
LOC111216861	-0.20805	0.527569	0.855095
cunh19orf47	-0.297161	0.138323	0.583897
LOC111229045	1.14401	0.384669	NA
LOC111218889	1.78932	0.0305944	NA
ifi35	-0.740779	0.0110199	0.279836
LOC111229054	0.228519	0.74812	0.934788
LOC111224580	-0.175814	0.316619	0.743607
LOC111216898	-0.0832048	0.794737	0.949996
wdpcp	0.0311664	0.971167	NA
exosc6	-0.952546	0.0369717	0.402289
LOC111230408	-0.25132	0.399405	0.791752
ppp4r1	-0.00747854	0.967399	0.994512
chsy1	-0.00157085	0.998275	NA
slc35a4	-0.641982	0.0364016	0.401032
LOC111229160	0.515442	0.241966	0.688219
LOC111226445	1.16342	0.141808	NA
LOC111224736	1.39556	0.0405967	NA
LOC111223380	0.000181569	0.999408	0.999957
grp	-0.59181	0.84876	NA
ubxn10	0.43208	0.889734	NA
dhrs3	0.180154	0.613193	0.886577
fam92a	-0.270427	0.596086	NA
mospd1	-0.229436	0.459968	0.821506
LOC111228910	-1.80861	0.0670468	NA
LOC111227241	-0.891959	0.774466	NA
LOC111220436	0.135699	0.664821	0.907301
mrpl20	-0.375575	0.160892	0.611183
LOC111218802	0.00848836	0.978199	0.99709
LOC111238547	-0.191763	0.562567	0.86753
LOC111219566	-0.396957	0.726311	NA
galnt1	0.0377904	0.933007	0.986422
LOC111233221	2.3708	0.00374647	0.2166
ift22	-0.347885	0.485735	NA
borcs6	-0.0123492	0.96181	0.993323
LOC111235874	-0.735662	0.299308	NA
ythdf1	-0.0200424	0.914266	0.981333
dnajb13	-0.602557	0.846417	NA
LOC111226088	0.669774	0.390886	NA
esd	0.0138707	0.964196	0.994007
ajap1	-1.34991	0.572836	NA
npepps	-0.00249634	0.990817	0.99834
LOC111234024	-0.762407	0.192494	0.649065
LOC111221486	-1.40452	0.00745867	0.257542
LOC111235891	-1.81487	NA	NA
pspc1	0.154563	0.593662	0.88042
LOC111225803	1.35073	0.193715	NA
cdhr2	0.35099	0.738632	NA
LOC111229949	-0.495592	0.673811	NA
LOC111235009	-0.126815	0.810156	0.955232
LOC111238893	3.35532	NA	NA
aff3	-0.517108	0.557896	NA
myo1e	0.0556563	0.831985	0.963476
LOC111229757	-0.496761	0.790696	NA
LOC111239583	1.57902	0.610743	NA
LOC111230230	0.973508	0.453847	NA
LOC111239677	0.43208	0.889734	NA
usp45	0.043052	0.832599	0.963536
LOC111221592	1.00221	0.549909	NA
LOC111226680	2.45728	0.247256	NA
LOC111234163	0.174673	0.678674	NA
utp11	-0.338006	0.227618	0.676469
pdyn	0.432083	0.889733	NA
naa30	-0.165798	0.612416	0.886366
mpl	1.5115	0.0181544	NA
znrf3	0.171382	0.597262	NA
LOC111224108	0.285455	0.366268	0.774262
LOC111219675	0.00165319	0.994594	0.9995
LOC111217752	0.30264	0.47514	NA
msh3	-0.637634	0.063177	NA
LOC111232222	-1.41881	0.00519173	0.242415
olfml2a	4.22021	NA	NA
LOC111226971	-0.37086	0.529242	0.8558
LOC111225796	-0.555812	0.362114	NA
LOC111235940	-0.534572	0.473805	NA
snapc5	-0.59847	0.115515	0.54878
alkbh1	-0.463846	0.11288	0.545541
LOC111232330	-1.20831	0.130215	NA
LOC111227306	0.0998173	0.717735	0.927304
LOC111222197	6.11792	NA	NA
fcho2	0.684186	0.148612	0.601472
impg2	0.874857	0.615143	NA
gbf1	-0.30138	0.158389	0.608938
LOC111231913	0.43208	0.889734	NA
unc119b	0.276811	0.511011	NA
LOC111238351	-0.667137	0.296878	0.728042
cct4	-0.0742806	0.791657	0.948517
LOC111224882	-0.703274	NA	NA
ctns	-0.0784539	0.817666	0.958525
LOC111237151	1.63994	0.0470279	NA
csf3r	-0.987576	0.162783	0.612561
emc8	-0.877419	0.0173953	0.323885
kcnh8	0.181238	0.84233	NA
LOC111239663	0.0377857	0.876819	0.973708
anapc2	-0.0494053	0.841226	0.967162
LOC111217388	0.138442	0.780718	0.94637
lpin1	-0.20835	0.568679	NA
col4a5	1.09423	0.109561	NA
LOC111228444	0.127944	0.581633	0.875737
LOC111229608	-0.245554	0.53324	0.856954
mrpl21	-0.521986	0.135823	0.581548
LOC111221475	-1.6787	0.000440991	0.097927
LOC111235353	-0.263319	0.927002	NA
yae1d1	-0.390336	0.176756	0.631
tmem240	1.4232	0.646954	NA
LOC111232797	-0.137875	0.896156	NA
ncor2	0.331656	0.246849	0.693124
cunh8orf74	0.714741	0.392915	NA
LOC111220817	0.0433944	0.871097	0.972285
LOC111238706	-0.155538	0.539746	0.859657
gclc	-0.536219	0.0196832	0.335323
lonp2	0.212367	0.449826	0.816584
lrch3	0.343774	0.325271	0.749473
wnt2b	0.303075	0.682903	NA
abhd3	0.567519	0.551771	NA
LOC111223613	-0.00949311	NA	NA
LOC111225824	-0.0550264	0.827865	0.961366
rnf207	-0.529705	0.865037	NA
slbp	0.0192999	0.959879	0.99272
LOC111221890	0.382583	0.588164	NA
col20a1	0.296122	0.609894	NA
LOC111223294	-0.528378	0.273838	0.709597
nmur1	-0.340183	0.469645	0.827297
timm8b	-0.767516	0.047284	0.434392
fam167a	-0.411064	0.894943	NA
parp16	-0.358694	0.256185	0.69818
ikzf4	0.345447	0.386215	NA
hdc	0.0162702	0.973574	0.995624
myof	-0.446085	0.406609	0.795788
ubxn11	1.27086	0.590608	NA
LOC111239636	1.88762	0.223148	NA
ulk2	0.595243	0.261985	0.70157
LOC111218460	-0.154343	0.747106	NA
LOC111223271	1.53158	0.000166752	NA
LOC111235169	2.94054	0.0111825	NA
ak5	1.44268	0.104144	NA
LOC111226783	0.432083	0.889733	NA
LOC111230688	4.81493	NA	NA
LOC111224660	0.438846	0.237266	0.684799
hemk1	-0.0357934	0.936942	NA
LOC111236183	0.821567	0.791715	NA
ppp1r14c	0.314879	0.597296	NA
LOC111225769	-0.299844	0.12153	0.558294
phf21a	0.468625	0.191875	NA
LOC111221815	0.0364426	0.962642	NA
gramd1a	0.569106	0.0954042	0.52603
parp1	-0.0748701	0.814031	0.957364
LOC111238138	0.0567459	0.939317	NA
LOC111224809	0.0468973	0.878015	0.973708
tab3	0.116799	0.572513	0.871929
akip1	-0.264748	0.292099	0.723994
LOC111237338	-0.592664	0.556207	NA
ccdc105	0.311991	0.409444	0.797701
tex2	0.0991448	0.617562	0.887764
LOC111230080	-0.321425	0.264571	0.703325
LOC111218500	-0.216962	0.511264	0.846696
cacfd1	-0.0075527	0.972722	0.995359
cers3	-0.236768	0.553382	0.863977
LOC111234566	0.081125	0.821367	0.960824
LOC111232741	-0.123189	0.928838	NA
LOC111234155	-1.81263	0.190158	NA
prkcsh	-0.675799	0.0138563	0.306444
tagln3	-0.613989	0.326462	NA
LOC111222695	0.190669	0.487863	0.834659
LOC111216424	-0.26173	0.226829	0.675606
stau2	0.638254	0.0842829	0.512623
ptprm	0.648785	0.66526	NA
dnajb11	-1.32237	0.000965149	0.141867
zc3h10	-0.0151065	0.942278	0.987819
LOC111231188	0.431946	0.282082	NA
LOC111233366	0.385341	0.439324	NA
fuca2	-0.0387772	0.90613	0.980189
LOC111238080	1.0251	0.632863	NA
LOC111227172	0.276518	0.74184	NA
LOC111227999	0.463937	0.472947	0.82837
sppl3	0.381637	0.0784635	0.500477
uhrf1	0.156902	0.737522	0.933533
LOC111239186	-1.14105	0.200628	NA
steap4	-2.01495	0.00351893	0.212719
nr2f1	0.0463242	0.86682	0.971468
gmpr2	-0.250963	0.235489	0.682493
LOC111220738	0.484157	0.422313	NA
fgf13	1.34549	0.665286	NA
pan2	0.283552	0.233406	0.680549
LOC111233218	0.118331	0.951916	NA
LOC111222610	0.280125	0.473435	0.82874
LOC111234406	-0.45031	0.0857839	0.514236
LOC111237772	-0.258852	0.752975	NA
cunh12orf57	-0.576987	0.165811	NA
LOC111221299	-0.529705	0.865037	NA
LOC111221788	-0.307332	0.480189	NA
LOC111217171	-0.240255	0.426982	0.80589
LOC111238688	-0.00133329	0.997694	0.999949
limch1	0.540838	0.604901	NA
LOC111224744	-0.47556	0.309588	NA
LOC111222141	-0.695451	0.0734748	0.491546
extl2	0.0064274	0.98319	0.99744
plcb2	0.799047	0.633889	NA
calb1	-0.144708	0.791586	NA
LOC111237887	-0.410244	0.424809	0.804975
LOC111218371	1.50352	0.625419	NA
LOC111229268	2.22754	NA	NA
mphosph9	0.211394	0.406357	0.795788
ccna2	0.114419	0.842754	0.967638
cldn12	-0.150693	0.349987	0.769403
spata1	-0.017988	0.967612	NA
LOC111220455	-0.0488109	0.987504	NA
chtf18	0.0502736	0.914975	0.981333
LOC111239725	-1.42325	0.0359434	NA
LOC111220444	-0.586634	0.0368503	0.401771
lyst	-0.226546	0.480847	0.831191
LOC111222579	-0.0118414	0.974513	NA
LOC111230706	0.332151	0.40849	0.796985
LOC111227095	-0.431765	0.200775	0.658417
LOC111224438	1.35792	0.497293	NA
LOC111236666	-0.643727	0.636034	NA
mag	2.17723	0.367843	NA
lysmd3	-0.380327	0.193682	0.649344
LOC111228817	-1.00317	0.0148258	0.309162
LOC111217549	21.8504	NA	NA
LOC111219727	0.0428734	0.920113	0.982405
pkd2	0.675074	0.263807	0.70286
LOC111234599	-0.377218	0.167031	0.617973
xpo4	0.113408	0.748034	0.934788
LOC111228524	-2.45344	0.0154504	0.311389
LOC111220106	0.136245	0.541904	0.860237
clip4	-0.047578	0.872163	NA
smad9	-0.42466	0.515078	NA
LOC111236575	0.615906	0.283939	0.716333
mettl4	-0.873915	0.0305436	NA
hoxd3	0.43208	0.889734	NA
LOC111229316	-0.187829	0.556084	0.865011
LOC111227010	1.81075	0.140841	NA
mettl18	-0.681793	0.185588	NA
LOC111234533	0.707429	0.738705	NA
pigu	-0.576554	0.123983	NA
sipa1	0.527482	0.422931	NA
cdk9	-0.472524	0.0602669	0.469692
gng2	-0.071275	0.908704	0.980401
LOC111234570	-0.407228	0.542516	NA
tfb2m	-0.308132	0.286841	0.719318
LOC111225559	-0.0564758	0.742239	0.934391
LOC111217948	0.262654	0.752393	0.93574
stat3	-0.362439	0.107678	0.541723
wdfy1	0.398319	0.0965337	0.526295
etv5	-0.0397295	0.947242	NA
btk	-0.175902	0.662476	0.906523
c2cd5	-0.0698939	0.700654	0.919089
ost4	-0.721694	0.0999439	0.533682
minos1	-0.241211	0.548127	0.861907
LOC111223082	0.227721	0.30312	0.733739
huwe1	0.121267	0.636832	0.89631
rpa1	0.000254926	0.999504	0.999957
sult4a1	1.34549	0.665286	NA
nit2	-0.0258176	0.934133	0.986422
LOC111235380	0.231907	0.774444	NA
LOC111224822	-0.0144222	0.972055	NA
LOC111239818	1.4232	0.646954	NA
fam234a	-0.114004	0.590922	0.879592
agtrap	-0.907212	0.14286	NA
pign	-0.197789	0.518375	NA
LOC111217489	1.78804	0.00254562	0.193699
LOC111236519	0.246007	0.30474	0.734599
pkp4	0.0632064	0.842806	0.967638
LOC111238267	-0.2009	0.658312	NA
LOC111234961	-1.77721	0.0121681	0.294065
LOC111231816	0.753521	0.0896537	NA
LOC111220584	-0.413463	0.224813	0.672769
LOC111219626	-2.12568	0.370234	NA
spata5	-0.242334	0.450586	0.816584
LOC111223905	0.43208	0.889734	NA
pank4	0.16645	0.426821	0.805872
kcnq1	0.564513	0.291946	0.723943
cunh4orf48	-0.581761	0.53505	NA
slc35b3	-0.858377	0.00598476	0.247372
LOC111230020	-0.0488109	0.987504	NA
LOC111223891	-0.786652	0.0724397	0.489759
prdm5	0.107613	0.909789	NA
LOC111217307	-0.103037	0.841821	NA
ube2m	-0.0714983	0.726137	0.929567
plpbp	-0.317414	0.357988	0.77169
LOC111223874	1.61302	0.602916	NA
LOC111223868	0.920374	0.0647695	NA
rbm45	0.216369	0.288903	0.721164
LOC111227561	5.50445	NA	NA
LOC111225641	-0.19241	0.809594	NA
pbx3	5.74668	NA	NA
LOC111221143	0.0682916	0.952395	NA
irf9	0.145124	0.614451	0.886599
LOC111239852	-0.00493391	0.993366	0.999123
LOC111237305	0.249166	0.219882	0.669538
tmem35a	0.0880892	0.893158	NA
LOC111236670	0.281857	0.819652	NA
LOC111236123	2.7829	0.067159	NA
LOC111230628	-0.976498	0.218896	NA
LOC111230248	3.48713	0.249863	NA
agpat5	-0.341117	0.131881	0.57538
nup133	-0.459698	0.226248	0.675021
LOC111228705	-0.0592361	0.806498	0.954585
LOC111239478	0.0299258	0.971523	NA
slirp	-0.99211	0.0201761	0.336478
LOC111217562	0.290528	0.491181	0.836962
LOC111225195	-0.649949	0.224132	0.671813
lypd1	-0.335488	0.152426	0.603914
LOC111234619	-0.3482	0.132973	0.576809
LOC111227970	0.215498	0.693294	0.917506
LOC111237439	0.391337	0.380078	NA
LOC111238456	-0.33733	0.277486	0.711297
LOC111235710	-0.485705	0.483558	0.832136
LOC111234234	1.44037	0.640381	NA
LOC111236064	2.6114	0.027324	0.365249
LOC111231265	-0.347521	0.637614	0.896585
slc29a4	0.128547	0.900762	NA
eif2s2	-0.309323	0.316258	0.743079
LOC111236748	-0.782504	0.0342028	0.393404
LOC111220643	-0.303801	0.334256	0.756456
LOC111229137	0.38312	0.536307	NA
LOC111237827	0.414689	0.356133	0.771044
LOC111221728	1.30246	0.675464	NA
LOC111238628	-0.155548	0.80798	NA
LOC111231073	0.127305	0.865461	0.971468
frem3	1.05718	NA	NA
psmb2	-0.832332	0.0365936	0.401032
LOC111230456	0.199732	0.470356	0.827768
tacc2	0.344578	0.270503	0.706854
LOC111229726	-0.483391	0.802539	NA
LOC111238053	-0.327921	0.622267	0.889574
LOC111218816	0.779875	0.275538	NA
LOC111221004	0.0204322	0.953524	0.99048
csk	0.507203	0.137433	0.582765
gtf3c4	-0.198261	0.539423	NA
LOC111235051	0.338863	0.799531	NA
pop1	-0.0944613	0.859914	NA
LOC111237965	1.39009	0.192984	NA
LOC111239315	3.03359	0.267639	NA
LOC111239126	0.0245979	0.919143	0.982182
LOC111219735	0.192154	0.514235	0.847273
LOC111238020	0.872312	0.329074	NA
ctdsp2	0.142357	0.642984	0.899083
trove2	-0.0221234	0.967058	NA
LOC111230105	-0.423937	0.203957	0.661126
ostc	-0.886711	0.0344673	0.394778
rp9	-0.222687	0.451521	0.816947
ptprd	0.624085	0.0292138	0.372157
LOC111226148	-0.480045	0.290966	0.723162
LOC111240295	-0.74189	0.58822	NA
prkci	0.48783	0.160765	0.611183
LOC111216623	-3.0935	0.0401813	0.413521
cobl	-0.039752	0.851717	0.96945
setd2	0.503296	0.153819	0.603978
LOC111234301	-0.182514	0.443313	0.813935
LOC111224914	0.76883	0.657191	NA
kctd4	-0.121664	0.968804	NA
LOC111218743	7.03765	NA	NA
LOC111218605	-0.385725	0.111741	0.545541
dok3	-1.58295	NA	NA
ppib	-0.217377	0.531438	0.856813
LOC111224565	1.8558	0.529711	NA
runx1t1	0.556277	NA	NA
LOC111229871	0.0152117	0.971	NA
kctd14	-1.54452	0.0167703	0.322606
LOC111223593	0.552648	0.396829	NA
col4a1	1.37241	0.0209406	0.342639
LOC111238607	6.72382	0.00253605	NA
LOC111221707	0.0119111	0.962438	0.993395
LOC111230267	2.9658	NA	NA
pou4f1	1.26432	0.68453	NA
LOC111237069	0.128019	NA	NA
wisp3	0.534259	0.614525	NA
nmb	-1.14937	0.651675	NA
rnaseh2a	0.08602	0.840645	0.966984
LOC111234756	0.912974	0.769564	NA
LOC111216650	0.0763465	0.763158	0.939039
sart1	-0.586747	0.0331974	0.386333
LOC111223847	0.789266	0.0266513	0.364185
LOC111224405	0.0877222	0.684984	0.914854
grem1	2.57189	0.311918	NA
LOC111232373	-0.488842	0.708021	NA
snapc1	0.0122501	0.963084	0.993582
eef1akmt3	-0.158937	0.833036	NA
alkbh5	-0.0112148	0.949448	0.989673
fam126b	0.407311	0.368895	0.776507
pcsk5	0.190324	0.365512	0.773762
lrrc73	-0.69673	0.352699	NA
LOC111222304	0.144075	0.786105	NA
LOC111234216	2.14177	0.040147	NA
LOC111230072	1.6288	NA	NA
LOC111226479	1.63767	0.515619	NA
sez6l	2.21537	0.101716	NA
LOC111222913	-2.46744	0.418057	NA
samd10	0.519017	0.77224	NA
LOC111223463	0.324857	0.47395	NA
LOC111220380	0.43208	0.889734	NA
pkib	0.0841124	0.967132	NA
tln1	0.120235	0.762235	0.938988
LOC111224495	-0.416227	0.456959	0.820277
LOC111222371	-1.54795	0.427195	NA
LOC111221222	0.733987	NA	NA
acox1	-0.131255	0.638631	0.896966
LOC111221642	-0.124077	0.733081	0.932288
LOC111218610	0.639475	0.309207	NA
LOC111235584	-0.968928	0.00868641	NA
slc5a8	-2.07933	0.00234065	0.191493
LOC111236622	0.717437	0.456899	NA
aprt	-0.707874	0.0438374	0.426877
LOC111225607	-0.457639	0.497291	NA
trappc3	-0.599977	0.0824723	0.509355
arl13b	0.605726	0.0049809	0.236669
LOC111230559	0.456595	0.10744	0.541723
dot1l	0.234809	0.320255	0.746419
LOC111238697	0.224583	0.734232	NA
vwde	1.21119	0.505219	NA
LOC111233574	0.340398	0.210704	0.665246
sqor	0.00059299	0.998117	0.999949
prkd3	-0.00805392	0.989825	0.997852
shc3	2.06307	0.499541	NA
cunh5orf22	-0.110554	0.641202	0.898046
LOC111227630	0.00119235	0.997737	0.999949
LOC111239873	0.753148	0.154848	0.604775
srpk2	0.621359	0.441897	NA
cfl1	-0.273411	0.232687	0.679986
slc39a9	-0.33271	0.212259	0.666276
bean1	-1.34319	0.497969	NA
LOC111218018	1.20176	0.21307	NA
dis3l2	-0.309185	0.107673	0.541723
pianp	-1.67205	0.578901	NA
LOC111232475	-0.58442	0.521982	NA
LOC111224303	0.120313	0.784634	0.947453
mcm8	0.306549	0.608351	NA
fmnl2	0.441016	0.410512	0.798305
LOC111234522	0.824478	0.254175	NA
LOC111233942	-0.619453	0.841728	NA
lrrc10b	-0.485797	0.875954	NA
LOC111219229	3.32079	0.107158	NA
prmt9	-0.352946	0.281712	0.7145
pou2f2	0.0240993	0.970361	NA
[truncated: 18,798 more rows]

## Sheet: Table S4
Table S4. Differentially expression genes between HT and HS (|log2foldchange>1.0| and P-value < 0.05).
gene_id	log2FoldChange	pvalue
LOC111227357	3.10644	0.00761631
thoc3	-1.03655	0.0138543
LOC111229839	3.74802	0.0153152
LOC111238949	1.80644	0.0361905
heatr3	-1.41976	0.00767904
coro2b	1.37357	0.049318
nhp2	-1.26376	0.00791263
polr2d	-1.04741	0.00985369
LOC111218882	-1.34935	0.00237891
phf5a	-1.1919	0.0173628
LOC111230045	1.11012	0.0297683
cdk4	-1.29522	0.00217245
LOC111225521	-1.94679	0.00399026
slc50a1	-1.27695	0.00855185
wdr3	-1.50656	0.00830482
LOC111233698	1.03676	0.028875
hey2	3.29183	0.00569968
LOC111232582	1.28446	0.0488048
LOC111237214	3.1763	0.0148061
LOC111236470	-7.69052	9.76e-09
tram1	-1.28287	0.00554567
ccdc103	-1.26937	0.00751421
pde5a	1.96864	0.0208355
utp20	-1.21902	0.00932743
LOC111222977	2.72157	0.0296607
cpa1	2.78588	0.00768057
LOC111222955	1.50538	0.0487084
acbd3	-1.2295	0.0030295
nccrp1	-2.95386	5.44e-05
cd36	5.22399	0.000342444
LOC111227989	-2.54182	0.00043685
LOC111224943	-1.06786	0.0446039
LOC111237684	-1.1431	0.00530561
tmod4	1.42245	0.026224
smco4	-1.25215	0.00153564
chrm2	1.13507	0.0186696
tbl2	-1.66354	0.00115935
LOC111232292	1.76275	0.0329421
LOC111218977	4.5846	0.0169843
gata2	2.01733	0.0307144
plaa	-1.56668	0.00179837
LOC111222660	1.49712	0.00396541
snrpd3	-1.13341	0.0198007
LOC111222091	-1.59933	0.0198196
LOC111233316	2.72026	0.0281179
LOC111221865	1.24335	0.0416888
LOC111225567	1.39604	0.0287281
LOC111233573	3.61266	0.0482469
LOC111233687	1.30733	0.042855
slc35b1	-1.32938	0.00680711
LOC111218048	-1.07241	0.012167
LOC111216720	4.6114	0.0191266
abcf2	-1.24527	0.000742041
mrps18c	-1.04995	0.00797038
LOC111217860	-1.95756	0.0414055
LOC111237340	3.32305	0.0299523
LOC111220995	-1.76105	0.00519542
psmg4	-1.24724	0.0218283
LOC111218889	1.78932	0.0305944
LOC111224736	1.39556	0.0405967
LOC111233221	2.3708	0.00374647
LOC111221486	-1.40452	0.00745867
mpl	1.5115	0.0181544
LOC111232222	-1.41881	0.00519173
LOC111237151	1.63994	0.0470279
LOC111221475	-1.6787	0.000440991
LOC111223271	1.53158	0.000166752
LOC111235169	2.94054	0.0111825
dnajb11	-1.32237	0.000965149
steap4	-2.01495	0.00351893
LOC111239725	-1.42325	0.0359434
LOC111228817	-1.00317	0.0148258
LOC111228524	-2.45344	0.0154504
LOC111217489	1.78804	0.00254562
LOC111234961	-1.77721	0.0121681
LOC111236064	2.6114	0.027324
LOC111216623	-3.0935	0.0401813
kctd14	-1.54452	0.0167703
col4a1	1.37241	0.0209406
LOC111238607	6.72382	0.00253605
LOC111234216	2.14177	0.040147
slc5a8	-2.07933	0.00234065
plk2	1.01389	0.0123923
LOC111239960	3.65453	0.0028254
LOC111234347	-1.31696	0.00198683
LOC111236416	3.37796	0.0150593
ergic1	-1.04082	0.00641424
acp6	-1.45557	0.000210013
LOC111224963	-1.43793	0.015052
LOC111238559	3.6748	0.00135337
LOC111223066	2.70559	0.0258532
ndor1	-1.05391	0.00987448
LOC111233487	1.37535	0.0242172
LOC111238912	1.71677	0.0126472
LOC111233273	1.79567	0.00137073
LOC111234093	2.61391	0.0149319
LOC111238796	-5.19168	0.00325132
fitm2	-1.18036	0.0026633
prep	-1.13347	0.0100209
mep1b	4.12637	0.00271958
rrp12	-1.21841	0.0258887
timm13	-1.25561	0.00349553
prkaa2	1.37171	0.0269716
acy1	-1.06072	0.0197785
LOC111230252	-2.04262	0.00101697
emc6	-1.1983	0.00336492
utp15	-1.08756	0.000993818
grwd1	-1.27867	0.00913348
LOC111229410	-1.38206	0.00879612
LOC111220251	1.77649	0.0228753
LOC111222839	-1.6679	0.00569697
LOC111222942	-1.18642	0.00375873
LOC111236042	3.29503	0.00424566
LOC111229279	1.78216	0.00607111
lsm3	-1.25551	0.00690313
LOC111218803	1.75123	0.0247037
LOC111219532	2.99951	0.0230449
LOC111224661	-2.45354	1.91e-05
LOC111229833	4.43838	6.63e-05
LOC111219239	-1.72052	0.0240438
LOC111239798	1.84125	0.00289031
LOC111230515	2.95938	0.00388173
LOC111225500	-1.39015	0.0169106
LOC111217604	2.03426	0.0192632
casp6	-1.01258	0.0287011
tmem208	-1.27927	0.00893062
LOC111228797	1.53965	0.0062444
mrpl22	-1.1857	0.0382957
LOC111229955	3.79995	0.000856233
LOC111221859	2.50097	0.0477956
LOC111237328	2.04105	0.00678313
zic2	1.97909	0.0260682
LOC111217439	3.28239	0.0402745
LOC111216670	1.84854	0.0181127
ppfia2	2.72792	0.0115349
LOC111225610	-1.0621	0.00488657
tsen15	-1.26959	0.0296399
LOC111234881	1.13401	0.0252487
alg5	-1.25195	0.00908667
bysl	-1.12719	0.0159618
LOC111225515	3.08211	0.00559158
LOC111232380	-1.05586	0.017625
LOC111230371	1.6712	0.00482225
LOC111224757	1.48442	0.00519361
usp14	-1.54364	0.00111625
cpb1	2.71904	0.0173358
LOC111216666	2.47793	0.014671
srm	-2.33895	0.000110577
LOC111222399	-1.22517	0.0266763
LOC111223741	1.13551	0.00398975
LOC111235502	4.43889	0.00286533
gnl3	-1.08532	0.00588169
fgf21	-4.90041	0.0169434
LOC111225892	-1.21201	0.00629767
LOC111236006	2.8571	0.0300953
wdr46	-1.01226	0.0120372
nup93	-1.10698	0.0443909
selenof	-1.2526	0.00616042
LOC111223373	-1.08435	0.000538366
LOC111236264	2.04414	0.00894878
LOC111227540	5.54807	0.00963447
LOC111234169	1.05095	0.0125351
cplx2	-2.48124	0.0360794
tmem38a	1.89001	0.00453107
fhit	-1.52342	0.00370581
LOC111228935	5.10011	0.000465682
LOC111221002	-1.34775	0.0101415
xkr9	1.67578	0.0419882
LOC111232881	1.14641	0.0161808
rabl3	-1.12739	0.0238707
sdr42e1	-1.39313	0.0011699
LOC111240085	-1.17552	0.00716489
LOC111235756	1.29534	0.047859
LOC111232677	-1.13322	0.0354276
LOC111238495	2.98326	0.0148007
LOC111237286	1.03804	0.0390115
LOC111224333	1.23222	0.026199
asic2	-2.18196	0.0394894
sdf2	-1.45583	0.00181914
ttc34	1.65814	0.00324189
LOC111236129	3.39231	0.000157429
tmem177	-1.17158	0.00471445
ccdc94	-1.06347	0.00387412
LOC111228289	1.3349	0.0128943
bcl6b	1.03694	0.0223098
LOC111223570	-1.50975	0.00871484
edem1	-1.11488	0.00312294
LOC111217450	2.13634	0.000775887
polr2h	-1.24186	0.0083578
LOC111236263	-1.4387	0.00583541
ccdc134	-1.00717	0.0146671
LOC111238254	3.45659	0.0111406
LOC111226691	2.78414	0.0122196
mphosph8	1.2101	0.0152746
LOC111237805	4.08718	0.022072
LOC111222762	2.71804	0.00559195
LOC111232614	-1.17882	0.00252376
b3gnt9	1.2318	0.00536831
rhag	1.74574	0.000614613
cdh15	1.90376	0.0215361
mrpl2	-1.17645	0.0143811
LOC111229220	1.1775	0.00855763
LOC111231719	2.66054	0.0351494
tomm22	-1.02359	0.0134104
rasal1	1.1712	0.00230219
wbp4	1.05709	0.00334708
LOC111228406	-1.05115	0.0123655
LOC111239083	-1.11148	0.00229599
LOC111236483	-1.29143	0.00476525
LOC111236277	-1.10404	0.0401432
hpdl	-1.32551	0.0233289
LOC111223649	1.12592	0.0356466
LOC111238068	-1.41734	0.0042053
LOC111237716	3.12327	0.000732752
LOC111226791	1.11652	0.0323527
ccdc25	-1.15183	0.00869783
LOC111233345	2.19136	0.00150494
LOC111230636	-1.47087	0.0477283
ufsp2	-1.20131	0.016378
LOC111225830	-1.52377	0.00144315
LOC111235661	-1.08582	0.0087784
ptrh2	-1.04764	0.00561884
yif1a	-1.07633	0.00878907
LOC111229455	-1.28172	0.0401461
ccdc171	1.51432	0.030264
qtrt1	-1.131	0.0159183
ufl1	-1.12471	0.0182623
LOC111239456	-1.16568	0.0238387
LOC111238478	2.58977	0.0305539
LOC111224426	-1.41735	0.0015832
LOC111217061	-2.54542	0.00384418
LOC111220548	2.0293	0.0380377
srp14	-1.73239	0.000434148
LOC111229204	-1.9332	0.000299454
yars	-1.90236	0.00244123
strap	-1.14124	0.00479921
sel1l	-1.0347	0.00643122
manf	-1.98642	0.000310884
LOC111229678	-1.0912	0.0409124
LOC111227639	-7.73005	9.08e-07
adssl1	2.48853	0.00506552
LOC111230523	-2.25078	0.0325106
LOC111221914	2.39134	0.0289989
LOC111219554	-1.0959	0.044883
prkar2b	-1.66095	0.00831006
meox1	1.72404	0.0201865
cunh19orf24	-1.44385	0.00139616
slc22a15	-1.01795	0.001931
LOC111229365	3.00027	0.0113157
rrad	1.10065	0.0170572
LOC111227990	2.46201	0.0123383
LOC111218935	3.07884	0.048696
opa3	-1.23492	0.00657478
gatm	1.84114	0.0172448
egr1	-1.28447	0.0202762
LOC111235656	-2.42707	0.00307991
LOC111237691	-1.48326	0.0157902
LOC111223125	2.56881	0.0346535
LOC111223316	1.39326	0.0358292
LOC111231865	3.47489	0.0121454
LOC111228392	2.0738	0.0100107
LOC111217645	4.09518	0.0234474
LOC111220441	-1.21729	0.0102952
LOC111229380	-1.36366	0.00568832
rgs11	2.03861	0.0485041
cunh16orf58	-1.21657	0.0137413
mapk8ip1	2.98527	0.0247612
exosc3	-1.09299	0.0159421
LOC111221059	-4.26982	0.0178773
nr0b2	-1.27629	0.0301011
adgrl1	2.49789	0.0196499
xbp1	-1.72027	0.000455275
LOC111223370	4.8678	0.0135685
snrpe	-1.20299	0.00366469
LOC111224301	-1.09257	0.0417381
LOC111224756	2.20434	0.0107287
LOC111227671	-7.81568	9.1e-08
LOC111217118	1.2555	0.0383769
rfesd	1.96081	0.00537968
ankrd50	1.03226	0.0262694
LOC111227835	-6.07237	1.65e-05
LOC111227122	2.85398	0.0314782
exosc4	-1.10461	0.02131
LOC111236525	-1.8878	5.65e-06
tkt	1.1296	0.00394684
polr2g	-1.10392	0.0160232
dcstamp	-3.57738	0.0213341
yars2	-1.29997	0.00501388
LOC111223884	-2.43661	0.0250953
copz1	-1.00431	0.00620153
ccdc167	-1.06256	0.0182433
LOC111238158	-1.03375	0.0307237
LOC111227109	3.40455	0.00435904
LOC111240171	1.04279	0.0308956
LOC111233232	-3.74887	0.0110783
LOC111236173	2.38966	0.0324271
LOC111230070	3.39852	0.0359466
LOC111224317	-1.61768	0.0261013
LOC111220366	3.56956	0.0429982
mocs1	-1.68971	0.00193285
tsfm	-1.15555	0.0241942
gatd1	-1.14882	0.00709117
ogfod1	-1.47315	0.00424923
LOC111233444	1.09803	0.00431641
LOC111236041	2.86079	0.0141151
LOC111228803	-1.65716	0.00244741
col10a1	6.11446	0.00103548
LOC111221892	1.42947	0.0460762
stx18	-1.03051	0.0125723
LOC111220031	1.72822	2.03e-05
LOC111217173	1.46627	0.027762
pdss1	-1.52016	0.0104188
LOC111234833	-1.5516	0.0204884
LOC111223065	2.45164	0.0450464
LOC111221197	1.79552	0.00461296
tmem219	-1.00883	0.0271001
LOC111231094	3.11075	0.0122004
LOC111235105	-2.83675	0.00570532
ndufaf3	-1.11102	0.0316157
lrrc61	-1.80325	0.00047959
LOC111238710	-3.61828	9.72e-05
smtn	1.14366	0.0183492
LOC111230516	1.21961	0.0381154
smim12	-1.12587	0.0066081
LOC111238330	-1.07193	0.0279787
LOC111239955	-1.68405	0.042565
rab3a	4.50387	0.0147571
LOC111231232	-2.17381	0.00773806
LOC111229956	1.98372	0.0468682
LOC111221958	1.21043	0.015201
LOC111220323	-1.00455	0.0233049
cunh15orf52	3.08445	0.0228458
dpm3	-1.15606	0.00888322
LOC111229496	1.94188	0.00233603
dhrs1	-1.86419	5.23e-05
trabd	-1.31747	0.00313544
fam83c	1.31388	0.0332912
LOC111221333	3.28667	0.047808
lyar	-1.07189	0.0320515
LOC111236306	3.70112	0.00904402
LOC111238113	2.87226	0.0116103
LOC111232574	-2.5921	0.0431046
preb	-1.30219	0.00502997
nars	-1.06732	0.00504826
LOC111226931	-2.16533	0.0318846
LOC111234726	6.60895	9.79e-05
creld2	-1.12384	0.0148277
rabepk	-1.03314	0.0058899
LOC111216525	2.27232	0.0116346
LOC111233516	-1.01903	0.017989
grpel1	-1.00336	0.0204296
LOC111233222	2.00966	0.0104974
aarsd1	-1.39972	0.00961885
LOC111237983	-1.13653	0.0068096
snrpf	-1.34584	0.0198772
lsm6	-1.03371	0.0348483
cunh20orf24	-1.86323	0.000216842
timm10	-1.10254	0.0100914
angpt1	1.62133	0.00843579
LOC111239520	-1.9187	0.00479938
LOC111219871	1.38891	0.0246697
tspan7	-2.40318	0.00474643
LOC111233234	1.29333	0.0452194
LOC111235580	-1.83775	0.0107755
LOC111233675	2.57783	0.0363246
LOC111232608	2.88354	0.0171995
LOC111221804	2.24666	0.0361196
LOC111223809	-1.05649	0.0174131
LOC111240146	2.02553	0.0132507
slc17a9	-1.17956	0.00821451
vwf	1.25525	0.016176
cckar	3.05487	0.0253643
LOC111238865	-1.17274	0.012477
LOC111236659	-1.57164	0.00312933
srcin1	1.03882	0.0323259
tac1	-1.27004	0.00706451
LOC111222760	-1.60181	0.00976379
slc39a10	-1.13377	0.0223209
dnajc1	-1.02874	0.0316106
LOC111225831	-1.15271	0.0491146
kcnk18	2.55698	0.0438324
atp13a1	-1.24054	0.00382139
bmp3	1.69065	0.0276603
LOC111238496	3.25342	0.00508164
LOC111217878	-3.17535	0.000251012
tmem250	-1.27525	0.0321467
LOC111225522	-2.24211	0.00154248
tarbp1	-1.15385	0.0451299
LOC111217702	1.05857	0.0359478
entpd6	-1.01513	0.0237926
gpatch11	-1.21732	0.00243801
LOC111239111	-1.45921	0.00172427
mettl1	-1.15002	0.00672289
irak3	-1.64942	0.00753776
ano7	1.2364	0.0483578
LOC111226915	-1.11809	0.0291463
LOC111240376	-1.08281	0.00271604
LOC111240214	1.26275	0.0359062
pla2g7	-1.5191	0.0014559
noc4l	-1.35467	0.0236895
LOC111227308	-1.2166	0.00590999
LOC111234942	-1.24708	0.0195928
hm13	-1.01447	0.00575549
gnpnat1	-1.09569	0.0280832
LOC111223701	1.50838	0.00119805
wars	-1.3899	0.00077102
LOC111224040	-2.08418	0.00295023
LOC111223139	1.06228	0.00435149
LOC111237761	2.80535	0.0326964
mrpl12	-1.02677	0.00998311
cnih1	-1.09633	0.00730204
LOC111239981	3.07799	0.0247478
LOC111225431	1.81207	0.000403604
LOC111232900	3.17707	0.00750306
LOC111218668	2.04053	0.0395047
LOC111219555	-1.46061	0.0200022
slc26a6	3.25041	0.0195751
LOC111224922	1.50459	0.034968
wdr83	-1.32931	0.0088857
slc2a5	1.15959	0.00694301
cunh19orf25	-1.12889	0.0483905
scn2b	2.48897	0.00250885
LOC111240090	-1.23178	0.012759
LOC111236186	1.1766	0.0496544
yif1b	-1.58648	0.00139198
LOC111229723	3.14556	0.00365244
LOC111216626	2.60627	0.000825962
mfsd6l	-1.61471	0.00423296
LOC111233806	1.35203	0.00274093
LOC111221564	-1.43852	0.0028083
LOC111227744	2.4491	0.00418933
LOC111225453	-1.65788	0.0248048
LOC111230858	1.23766	0.0151891
LOC111234151	1.15481	0.00242094
dmtn	2.17837	0.00564199
LOC111234514	-1.56457	0.0195787
LOC111217046	3.7604	0.00541942
LOC111217523	1.67258	0.00161804
gpc2	-2.30377	0.013034
wdr4	-1.15088	0.0127604
ybey	-2.07625	0.0016701
mthfr	-1.02621	0.0109607
gdpgp1	-1.15005	0.00757851
LOC111240274	1.49096	0.0022967
acer1	-1.30994	0.0301085
LOC111230061	-1.02849	0.0105604
LOC111235257	-1.07592	0.00582875
slco5a1	2.70025	0.0356324
cst7	-1.02282	0.00527985
dtna	3.65895	0.00875922
slc10a7	-1.14669	0.0139703
LOC111238690	-1.96788	0.000321191
cltb	-1.03942	0.00599116
LOC111235219	-1.19543	0.015527
LOC111225993	-2.73532	0.0075627
LOC111228805	-1.64213	0.000565294
LOC111223103	-7.37964	8.72e-07
LOC111219151	4.11915	0.00413668
LOC111226850	1.66479	0.00251813
LOC111217142	3.51985	0.000591687
ca8	1.34344	0.00438737
mgp	3.53641	0.0211577
shc4	-5.00033	0.00372893
fkbp14	-1.31752	0.0120832
mars	-1.16563	0.0223076
LOC111236503	-1.70677	0.0336132
edem2	-1.07973	0.00969583
etv4	-1.10308	0.0225267
phyhipl	2.07658	0.0449884
tpm1	1.6011	0.00741832
LOC111222836	1.02094	0.035822
LOC111229465	2.6741	0.0381402
LOC111223609	1.73362	0.0183153
LOC111237209	-1.19385	0.0113091
LOC111222598	1.23648	0.0307427
adprhl1	1.76613	0.0346783
LOC111222681	-1.28733	0.0230189
LOC111225479	-1.40631	0.00817964
LOC111240221	-2.34415	0.0327943
lgi3	2.93519	0.0405261
LOC111220767	1.29442	0.0348233
LOC111217847	2.35588	0.0335903
glis2	1.30787	0.0356771
LOC111228767	-1.02127	0.0315114
LOC111219564	-3.79525	0.000650501
LOC111235876	1.91639	0.0068313
LOC111221650	3.14814	0.0408924
grsf1	-1.24958	0.0121898
LOC111217294	1.98793	0.0181356
dph5	-1.11095	0.012758
LOC111221166	3.10273	0.0427842
LOC111220206	-2.50627	1.86e-05
rer1	-1.03693	0.0089143
LOC111235973	3.27902	0.00669161
derl2	-1.50947	0.00170357
LOC111219745	3.73263	0.0240804
LOC111218766	2.31623	0.0249827
cunh12orf45	-1.77557	0.000109199
slc16a2	1.03421	0.0185923
LOC111223773	-1.97669	0.0103987
selenoi	-1.1263	0.0016745
sfxn4	-1.02083	0.0295451
fam98a	-1.66477	0.00225257
LOC111227640	-7.99262	2.31e-08
LOC111227332	-1.64306	0.00135552
srp68	-1.01066	0.0122202
cog4	-1.09323	0.0209869
gamt	1.40419	0.0203609
LOC111238631	3.058	0.000125307
LOC111237321	-1.04833	0.0177977
LOC111235434	-4.74877	0.0138323
mrpl16	-1.00627	0.0105443
LOC111237083	1.09561	0.00836001
LOC111223699	1.71398	0.0475847
gp1bb	1.55249	0.00201176
LOC111231751	1.10257	0.0376488
LOC111236613	-5.57814	8.84e-05
LOC111233560	2.37774	0.0256415
LOC111230672	1.02219	0.0487333
endog	-1.63581	0.00131068
dhdds	-2.26046	9.13e-05
LOC111233576	3.14947	0.00548599
dpm1	-1.28944	0.0125428
LOC111229431	-1.03713	0.011375
LOC111223519	-1.0808	0.0231031
LOC111236082	1.02057	0.0346732
imp4	-1.12174	0.0171628
LOC111235780	1.55223	0.0148302
arl1	-1.26559	0.00197513
LOC111225468	1.20321	0.010557
LOC111237705	1.05107	0.0371016
LOC111217534	-2.1486	0.0030522
brix1	-1.12388	0.0198755
LOC111230966	-2.43691	0.000365459
LOC111217352	3.6187	0.045203
LOC111225369	-1.34417	0.0284176
tram2	-1.24025	0.0114124
setd6	-1.16548	0.0259266
LOC111231152	-1.11867	0.0102054
LOC111240220	-2.13721	0.000279786
psmd13	-1.13331	0.0102786
urm1	-1.59534	0.000877722
LOC111222994	-9.71484	5.11e-08
pigm	-1.5337	0.00122437
kif3c	1.73142	0.0368359
LOC111228980	3.94878	0.0466917
LOC111232575	-2.39332	0.0188284
aurkaip1	-1.39346	0.00276625
odc1	-1.54872	0.00793879
pes1	-1.05142	0.0287587
LOC111236800	-1.28376	0.045523
LOC111239102	3.2583	0.0366573
dcun1d5	-1.05904	0.00916392
yipf5	-1.08261	0.00565168
LOC111221296	6.0776	0.00574707
cspg4	2.61104	0.0399536
nop58	-1.08625	0.022017
prmt5	-1.21781	0.0128669
LOC111217449	2.16056	0.000862421
LOC111225681	4.78882	0.0330361
pdia6	-2.06229	0.000327438
LOC111229668	4.03828	0.0235886
LOC111223772	1.516	0.000683734
LOC111223493	4.24112	2.77e-05
LOC111230648	1.52424	0.00874385
LOC111234219	-2.38919	0.0417821
mrpl34	-1.02886	0.0409778
LOC111238040	3.42129	0.0205745
tmco1	-1.17919	0.00382957
rcc1	-1.12267	0.0466008
npm3	-1.35226	0.000420619
LOC111239026	2.02152	0.000190398
LOC111226437	1.70492	0.00391071
endou	2.92596	0.0276189
LOC111231932	-1.73201	0.00633143
bet1	-1.49675	0.00723125
LOC111230814	-1.23876	0.0232355
LOC111229100	1.2905	0.0352992
LOC111230491	-1.87285	0.0439241
LOC111235305	-2.15745	0.0292443
snrnp40	-1.06793	0.00669725
LOC111219036	3.73395	0.00296949
LOC111217516	2.23893	0.0303948
LOC111227125	-2.63572	0.0230795
armc6	-1.45387	0.00493669
LOC111226870	5.05397	0.00061779
vmo1	3.05761	0.00452804
LOC111229836	3.33541	0.00601765
LOC111232901	2.96203	0.00882547
LOC111221569	2.70938	0.00991313
thtpa	-1.0342	0.0264564
LOC111220214	-3.29112	0.00485365
ciapin1	-1.09184	0.00409752
snu13	-1.02408	0.0338158
tmem128	-1.04715	0.015583
npnt	3.5902	0.00481801
LOC111225511	2.44315	0.0264081
txnl4a	-1.02733	0.0150174
LOC111221451	2.33706	0.00198585
pgp	-1.2243	0.00130495
wdr55	-1.02928	0.0280442
tnfaip6	-3.77713	0.00750609
psmc4	-1.03349	0.0111358
timm23	-1.0628	0.00553403
ctrl	3.35415	0.00473575
uba5	-1.99361	0.000257693
mpv17l2	-1.37151	0.00172542
LOC111234104	-2.21432	0.00228474
LOC111218420	-2.66559	1.87e-05
LOC111234773	3.73757	0.0222131
psmd14	-1.07336	0.0118676
LOC111217522	2.51678	0.0151968
LOC111220754	-2.50028	0.0197808
LOC111219699	-8.51142	5.48e-05
yeats4	-1.12255	0.0255358
LOC111223828	3.81466	0.0175392
LOC111226882	-3.2238	0.0308927
LOC111232991	5.77844	0.00732921
ank2	1.93195	0.0256756
LOC111227518	2.63844	0.0379374
LOC111236599	-1.22087	0.0025883
adcyap1	3.06636	0.00802821
srp19	-1.22717	0.0216734
cunh11orf98	-1.10218	0.027409
LOC111229396	3.32126	0.0045319
dennd2a	1.63538	0.0416771
thrb	1.18695	0.00360765
LOC111229005	-1.1149	0.0105736
LOC111234673	1.91853	0.043058
abcf3	-1.66093	0.0010122
LOC111237215	2.49261	0.0131691
hsd17b1	4.56734	0.0018186
pla2g4c	-3.4227	0.0293959
nanp	-2.33825	0.000521189
ripor3	1.35941	0.0020805
LOC111224780	1.12245	0.00972227
LOC111236268	-2.93696	0.031771
LOC111229633	1.7927	0.00146707
LOC111217521	1.57253	0.00387706
pak1ip1	-1.04555	0.0313542
wdr83os	-1.1275	0.00664753
LOC111238036	2.30104	0.00141696
copb1	-1.69024	0.00100841
LOC111217518	2.37751	0.0228105
LOC111218700	4.36569	0.0326364
LOC111219342	-1.35665	0.0152092
LOC111221025	3.04401	0.00846115
nudc	-1.28393	0.00541085
LOC111230634	1.09038	0.00611113
gar1	-1.05006	0.0230734
slc35f4	3.12184	0.0208218
wisp2	2.21189	0.0246291
tnfaip3	-1.12048	0.032849
LOC111236567	1.21846	0.0490512
erlec1	-1.4122	0.00126887
LOC111221541	1.58367	0.00169212
LOC111225398	2.14431	0.00257623
LOC111235842	-1.0572	0.00982767
mogs	-1.13557	0.00492051
lrrc59	-2.13308	0.000440437
LOC111220595	1.88975	0.00925778
LOC111221843	-1.39895	0.00344471
arf1	-1.19269	0.00118109
LOC111233768	1.8377	0.0104241
LOC111217871	2.73323	0.000712599
LOC111228431	-1.69291	0.0243424
LOC111238335	-1.36438	0.027659
isl2	2.70148	0.0463027
hmbs	-1.22036	0.00572819
necab1	-2.25829	0.0167606
LOC111219709	1.24485	0.0295187
hspa5	-2.57801	0.000105796
LOC111217548	2.25305	0.016873
clu	2.9213	0.0296329
ptf1a	4.65494	0.00251334
LOC111222990	-3.1156	0.0242498
LOC111231900	3.08545	0.000368378
myo18b	6.33207	0.0178967
fdps	-1.42446	0.0108344
LOC111232691	-2.03249	3.08e-07
LOC111216572	1.28522	0.0330639
LOC111237091	2.13456	0.0308211
LOC111229286	-1.45171	0.00180586
cunh1orf27	-1.40421	0.00451778
LOC111239191	-1.1435	0.0134385
polr3d	-1.34701	0.0165248
tmem167a	-1.05355	0.0186334
psmd7	-1.02141	0.0149684
golga7b	1.61217	0.0140362
ppil1	-1.13101	0.0218225
srp9	-2.02449	0.000548668
penk	4.67685	0.0342969
rab38	1.8213	0.0474828
LOC111232312	-4.48535	0.000495932
atad3a	-1.86841	0.000744913
LOC111234902	-1.05925	0.00710522
stum	1.92794	0.00711553
LOC111236065	2.76732	0.0171944
LOC111222808	1.82813	0.00203733
LOC111222069	-2.12419	0.000311397
LOC111219085	2.69608	0.0151611
LOC111216332	2.33428	0.00400254
micu3	3.30247	0.0119674
vat1l	-4.00169	0.00522541
gosr2	-1.3005	0.00321998
LOC111226801	3.55143	0.0123004
LOC111230397	2.75811	0.0027474
ndufaf8	-1.4412	0.00272491
map3k8	-1.41171	0.00915744
LOC111230825	-1.19038	0.0422255
LOC111225397	-1.11978	0.021244
c1qbp	-1.26164	0.00301634
sec31a	-1.05108	0.0099932
LOC111236333	1.0905	0.00710655
ero1a	-1.0826	0.0486535
nell1	1.34477	0.0389054
LOC111222395	2.44448	0.00113453
ddit4	1.7638	0.00106645
srprb	-1.25781	0.00406406
LOC111223680	1.82292	0.0463155
mgat1	-1.26104	0.00125213
LOC111225519	2.58752	0.024897
LOC111229602	4.0511	0.0036564
plekhg4	2.19226	0.0046631
LOC111219319	2.24492	0.015335
LOC111232667	2.9079	0.016793
alg1	-1.82864	0.0031076
LOC111230973	1.68519	0.000562452
LOC111235766	-1.66942	0.01572
LOC111234098	4.6485	0.00349664
LOC111218973	-1.53216	0.0026764
LOC111228681	1.22508	0.00782092
LOC111229102	1.79827	0.000526905
dohh	-1.05134	0.00931109
ccdc86	-1.18231	0.00862228
LOC111221121	-2.91532	0.000405872
LOC111234510	2.03846	0.000170974
LOC111219355	1.14581	0.0166412
angptl2	1.27693	0.0391189
abt1	-1.02	0.0344662
barx2	5.15551	0.00919572
LOC111238772	-3.25735	0.000181356
tmem214	-1.1385	0.00403471
LOC111226502	1.38999	0.0149584
LOC111230808	1.00677	0.0435307
LOC111236081	3.48328	0.030762
LOC111230536	3.8415	0.0239137
gas2l3	1.31274	0.00557864
LOC111237072	2.59849	0.0341813
gmppa	-2.23834	6.31e-05
LOC111223417	4.87947	0.0281006
col8a2	1.89812	0.048972
ncam1	1.00316	0.037226
LOC111230604	-1.07249	0.00788415
LOC111233182	1.35348	0.0217974
LOC111233340	1.57917	0.0126808
LOC111219314	3.41998	0.00414912
LOC111227940	-1.1955	0.0106139
srl	1.91307	0.0272419
LOC111216309	-1.05047	0.038716
ufc1	-1.32586	0.00643296
txndc11	-1.08794	0.00928976
hsp90b1	-2.01776	0.000745424
ankrd9	5.24007	0.00212386
abce1	-1.71421	0.00168575
LOC111228770	-1.64191	0.00190751
LOC111224895	-1.50916	0.00100338
LOC111217323	1.7259	0.00701136
ift20	-1.17637	0.00189123
LOC111227271	-1.39272	0.00188552
LOC111233213	-1.63926	0.0105769
LOC111228799	-1.29803	0.00774257
LOC111234724	1.01753	0.045419
eif3j	-1.09465	0.0149872
LOC111223172	2.97495	0.00332102
LOC111223933	1.79124	0.000971932
jmjd8	-1.1187	0.0154535
ace2	2.39778	0.0486242
LOC111234152	2.78581	0.0159908
gjd3	4.18142	0.015675
LOC111239722	-1.47826	0.0147233
fam114a2	-1.02777	0.0147363
LOC111219121	2.69591	0.0184567
ank1	1.78277	0.0103197
uchl3	-1.07457	0.012718
aacs	-1.77073	0.00803265
LOC111216334	-2.85978	0.0110717
LOC111233578	2.78182	0.0186136
LOC111217520	2.56484	0.0156958
qpctl	-1.0894	0.00449905
mrpl17	-1.0868	0.0140247
LOC111222470	-1.28639	0.0390511
LOC111238062	3.56179	0.0113725
LOC111216392	-1.26767	0.0243455
LOC111229835	-1.04667	0.0187715
LOC111229042	-1.35367	0.011611
LOC111219041	1.70412	0.000919633
LOC111229671	1.86096	0.042182
LOC111230423	2.85492	0.000174937
LOC111226961	2.39442	0.0315784
wnt9a	1.00489	0.00521324
LOC111224064	-2.20492	0.0101834
ovca2	-1.07488	0.000402417
srp72	-1.15878	0.00470333
LOC111219240	-1.55566	0.0460785
nifk	-1.04086	0.0222087
gpr180	-1.71258	0.00657212
hepacam2	-1.81804	0.0219425
LOC111224206	4.93247	0.000642951
LOC111229403	3.56973	0.00733998
LOC111239491	-1.27864	0.0245349
bhlhe41	-1.38157	0.0375337
LOC111225385	1.37569	0.0289907
denr	-1.2001	0.0101819
mydgf	-1.04839	0.0137381
LOC111223716	3.07389	0.00416287
tmem41b	-1.2571	0.00127918
LOC111237392	-1.30195	0.000560424
LOC111238192	1.39912	0.0434679
pdia4	-1.14506	0.0185867
mlec	-2.05334	5.99e-05
fkbp11	-1.47464	0.0112468
LOC111222689	-1.0545	0.0412477
LOC111225471	-1.40844	0.00336997
LOC111226626	2.03322	0.0413482
cxcl14	5.33654	0.00115726
tmem45b	2.43815	0.0321334
LOC111228511	-1.09671	0.00152152
hyou1	-1.52745	0.00291042

## Sheet: Table S5
Table S5. Gene Ontology (GO) of differentially expressed genes (DEGs) between HT and HS.
GO ID (level1)	GO Term (level1)	GO ID (level2)	GO Term (level2)	number_of_out (up)	number_of_out (down)	Genes_of_out_up	Genes_of_out_down
GO:0008150	Biological Process	GO:0071840	cellular component organization or biogenesis	7	50	ENSDARG00000007216,ENSDARG00000013110,ENSDARG00000020890,ENSDARG00000026500,ENSDARG00000069116,ENSDARG00000087402,ENSDARG00000104834	ENSDARG00000001057,ENSDARG00000002720,ENSDARG00000007217,ENSDARG00000007429,ENSDARG00000010021,ENSDARG00000011999,ENSDARG00000012747,ENSDARG00000013800,ENSDARG00000014139,ENSDARG00000016239,ENSDARG00000019137,ENSDARG00000020820,ENSDARG00000022410,ENSDARG00000027099,ENSDARG00000027777,ENSDARG00000030092,ENSDARG00000033175,ENSDARG00000034885,ENSDARG00000035699,ENSDARG00000036076,ENSDARG00000036995,…
GO:0008150	Biological Process	GO:0051179	localization	14	41	ENSDARG00000007216,ENSDARG00000019253,ENSDARG00000024047,ENSDARG00000026500,ENSDARG00000032639,ENSDARG00000052011,ENSDARG00000052089,ENSDARG00000055835,ENSDARG00000057049,ENSDARG00000069116,ENSDARG00000077875,ENSDARG00000103124,ENSDARG00000104587,ENSDARG00000104834	ENSDARG00000003487,ENSDARG00000005823,ENSDARG00000006849,ENSDARG00000009484,ENSDARG00000010021,ENSDARG00000012747,ENSDARG00000013800,ENSDARG00000014139,ENSDARG00000017844,ENSDARG00000019137,ENSDARG00000019636,ENSDARG00000020311,ENSDARG00000020820,ENSDARG00000021082,ENSDARG00000027777,ENSDARG00000029931,ENSDARG00000030092,ENSDARG00000034568,ENSDARG00000034885,ENSDARG00000035699,ENSDARG00000035763,…
GO:0008150	Biological Process	GO:0008152	metabolic process	16	115	ENSDARG00000005576,ENSDARG00000007216,ENSDARG00000007891,ENSDARG00000013441,ENSDARG00000021163,ENSDARG00000027469,ENSDARG00000030915,ENSDARG00000039098,ENSDARG00000041589,ENSDARG00000041616,ENSDARG00000045442,ENSDARG00000058725,ENSDARG00000060526,ENSDARG00000060641,ENSDARG00000068082,ENSDARG00000068680	ENSDARG00000001057,ENSDARG00000002720,ENSDARG00000003564,ENSDARG00000003570,ENSDARG00000003584,ENSDARG00000004581,ENSDARG00000007217,ENSDARG00000007377,ENSDARG00000007405,ENSDARG00000007429,ENSDARG00000008757,ENSDARG00000009001,ENSDARG00000010021,ENSDARG00000010347,ENSDARG00000011999,ENSDARG00000012468,ENSDARG00000013800,ENSDARG00000015228,ENSDARG00000015422,ENSDARG00000015747,ENSDARG00000016239,…
GO:0008150	Biological Process	GO:0048511	rhythmic process	1	1	ENSDARG00000060641	ENSDARG00000041691
GO:0008150	Biological Process	GO:0051704	multi-organism process	1	3	ENSDARG00000032639	ENSDARG00000003570,ENSDARG00000063100,ENSDARG00000103846
GO:0008150	Biological Process	GO:0032502	developmental process	6	27	ENSDARG00000020890,ENSDARG00000026500,ENSDARG00000039098,ENSDARG00000039222,ENSDARG00000060526,ENSDARG00000086189	ENSDARG00000003570,ENSDARG00000007377,ENSDARG00000009484,ENSDARG00000012747,ENSDARG00000016239,ENSDARG00000017844,ENSDARG00000019137,ENSDARG00000027777,ENSDARG00000030177,ENSDARG00000030364,ENSDARG00000035622,ENSDARG00000039851,ENSDARG00000041691,ENSDARG00000045146,ENSDARG00000045733,ENSDARG00000045880,ENSDARG00000053131,ENSDARG00000053455,ENSDARG00000057011,ENSDARG00000058650,ENSDARG00000063177,…
GO:0008150	Biological Process	GO:0007610	behavior	1	0	ENSDARG00000039098	--
GO:0008150	Biological Process	GO:0002376	immune system process	2	6	ENSDARG00000032639,ENSDARG00000039222	ENSDARG00000016239,ENSDARG00000039887,ENSDARG00000045733,ENSDARG00000053131,ENSDARG00000056627,ENSDARG00000063437
GO:0008150	Biological Process	GO:0044699	single-organism process	31	103	ENSDARG00000007216,ENSDARG00000010434,ENSDARG00000013110,ENSDARG00000017162,ENSDARG00000019253,ENSDARG00000020890,ENSDARG00000021163,ENSDARG00000024047,ENSDARG00000026500,ENSDARG00000027469,ENSDARG00000031015,ENSDARG00000032639,ENSDARG00000037646,ENSDARG00000039098,ENSDARG00000039222,ENSDARG00000041616,ENSDARG00000052011,ENSDARG00000052089,ENSDARG00000055835,ENSDARG00000057049,ENSDARG00000058725,…	ENSDARG00000003564,ENSDARG00000003570,ENSDARG00000003584,ENSDARG00000004581,ENSDARG00000005823,ENSDARG00000006849,ENSDARG00000007377,ENSDARG00000007429,ENSDARG00000008757,ENSDARG00000009484,ENSDARG00000010021,ENSDARG00000010347,ENSDARG00000012468,ENSDARG00000012747,ENSDARG00000013800,ENSDARG00000014139,ENSDARG00000014490,ENSDARG00000015228,ENSDARG00000015747,ENSDARG00000016239,ENSDARG00000017844,…
GO:0008150	Biological Process	GO:0009987	cellular process	33	138	ENSDARG00000005576,ENSDARG00000007216,ENSDARG00000007891,ENSDARG00000010434,ENSDARG00000013110,ENSDARG00000013441,ENSDARG00000017162,ENSDARG00000019253,ENSDARG00000020890,ENSDARG00000021163,ENSDARG00000026500,ENSDARG00000027469,ENSDARG00000031015,ENSDARG00000032639,ENSDARG00000037646,ENSDARG00000039098,ENSDARG00000039222,ENSDARG00000041589,ENSDARG00000041616,ENSDARG00000045442,ENSDARG00000052011,…	ENSDARG00000001057,ENSDARG00000002720,ENSDARG00000003564,ENSDARG00000003570,ENSDARG00000004581,ENSDARG00000005823,ENSDARG00000007217,ENSDARG00000007377,ENSDARG00000007405,ENSDARG00000007429,ENSDARG00000008757,ENSDARG00000009001,ENSDARG00000010021,ENSDARG00000010347,ENSDARG00000011999,ENSDARG00000012747,ENSDARG00000013800,ENSDARG00000014139,ENSDARG00000014490,ENSDARG00000015088,ENSDARG00000015422,…
GO:0008150	Biological Process	GO:0022610	biological adhesion	3	1	ENSDARG00000032639,ENSDARG00000068191,ENSDARG00000077231	ENSDARG00000093440
GO:0008150	Biological Process	GO:0048519	negative regulation of biological process	3	7	ENSDARG00000020890,ENSDARG00000037646,ENSDARG00000052011	ENSDARG00000037618,ENSDARG00000041691,ENSDARG00000042851,ENSDARG00000045733,ENSDARG00000053131,ENSDARG00000077339,ENSDARG00000078195
GO:0008150	Biological Process	GO:0048518	positive regulation of biological process	2	11	ENSDARG00000007891,ENSDARG00000060526	ENSDARG00000027099,ENSDARG00000027777,ENSDARG00000035622,ENSDARG00000039887,ENSDARG00000053131,ENSDARG00000071679,ENSDARG00000076509,ENSDARG00000077339,ENSDARG00000100363,ENSDARG00000101602,ENSDARG00000101680
GO:0008150	Biological Process	GO:0032501	multicellular organismal process	8	20	ENSDARG00000020890,ENSDARG00000032639,ENSDARG00000039098,ENSDARG00000039222,ENSDARG00000060526,ENSDARG00000077231,ENSDARG00000086189,ENSDARG00000087402	ENSDARG00000003570,ENSDARG00000007377,ENSDARG00000009484,ENSDARG00000016239,ENSDARG00000017844,ENSDARG00000019137,ENSDARG00000030364,ENSDARG00000035622,ENSDARG00000039851,ENSDARG00000041691,ENSDARG00000045146,ENSDARG00000045733,ENSDARG00000045880,ENSDARG00000053131,ENSDARG00000063177,ENSDARG00000063437,ENSDARG00000071679,ENSDARG00000079605,ENSDARG00000102417,ENSDARG00000104837
GO:0008150	Biological Process	GO:0040011	locomotion	0	2	--	ENSDARG00000027777,ENSDARG00000056627
GO:0008150	Biological Process	GO:0050896	response to stimulus	9	28	ENSDARG00000021163,ENSDARG00000032639,ENSDARG00000037646,ENSDARG00000045442,ENSDARG00000052011,ENSDARG00000052089,ENSDARG00000060526,ENSDARG00000060641,ENSDARG00000077231	ENSDARG00000003570,ENSDARG00000004581,ENSDARG00000013800,ENSDARG00000014490,ENSDARG00000018491,ENSDARG00000024026,ENSDARG00000027777,ENSDARG00000028448,ENSDARG00000030177,ENSDARG00000030364,ENSDARG00000035622,ENSDARG00000037000,ENSDARG00000037158,ENSDARG00000037618,ENSDARG00000039851,ENSDARG00000039887,ENSDARG00000041691,ENSDARG00000042401,ENSDARG00000053131,ENSDARG00000056627,ENSDARG00000063100,…
GO:0008150	Biological Process	GO:0023052	signaling	8	17	ENSDARG00000021163,ENSDARG00000031015,ENSDARG00000032639,ENSDARG00000037646,ENSDARG00000052011,ENSDARG00000052089,ENSDARG00000060526,ENSDARG00000060641	ENSDARG00000013800,ENSDARG00000014490,ENSDARG00000027777,ENSDARG00000030177,ENSDARG00000030364,ENSDARG00000035622,ENSDARG00000037158,ENSDARG00000037618,ENSDARG00000042401,ENSDARG00000053131,ENSDARG00000056627,ENSDARG00000063177,ENSDARG00000063437,ENSDARG00000078195,ENSDARG00000099851,ENSDARG00000103846,ENSDARG00000104217
GO:0008150	Biological Process	GO:0065007	biological regulation	15	44	ENSDARG00000007891,ENSDARG00000010434,ENSDARG00000013441,ENSDARG00000020890,ENSDARG00000021163,ENSDARG00000026500,ENSDARG00000027469,ENSDARG00000032639,ENSDARG00000037646,ENSDARG00000052011,ENSDARG00000052089,ENSDARG00000060526,ENSDARG00000060641,ENSDARG00000077231,ENSDARG00000104834	ENSDARG00000010021,ENSDARG00000012747,ENSDARG00000013800,ENSDARG00000014490,ENSDARG00000018303,ENSDARG00000027099,ENSDARG00000027777,ENSDARG00000030177,ENSDARG00000030364,ENSDARG00000034568,ENSDARG00000035622,ENSDARG00000036446,ENSDARG00000037158,ENSDARG00000037618,ENSDARG00000037846,ENSDARG00000039887,ENSDARG00000041098,ENSDARG00000041691,ENSDARG00000042401,ENSDARG00000042728,ENSDARG00000042851,…
GO:0008150	Biological Process	GO:0050789	regulation of biological process	11	39	ENSDARG00000007891,ENSDARG00000010434,ENSDARG00000013441,ENSDARG00000020890,ENSDARG00000021163,ENSDARG00000032639,ENSDARG00000037646,ENSDARG00000052011,ENSDARG00000052089,ENSDARG00000060526,ENSDARG00000060641	ENSDARG00000010021,ENSDARG00000013800,ENSDARG00000014490,ENSDARG00000018303,ENSDARG00000027099,ENSDARG00000027777,ENSDARG00000030177,ENSDARG00000030364,ENSDARG00000035622,ENSDARG00000036446,ENSDARG00000037158,ENSDARG00000037618,ENSDARG00000037846,ENSDARG00000039887,ENSDARG00000041098,ENSDARG00000041691,ENSDARG00000042401,ENSDARG00000042851,ENSDARG00000045733,ENSDARG00000045874,ENSDARG00000053021,…
GO:0003674	Molecular Function	GO:0005198	structural molecule activity	1	11	ENSDARG00000055009	ENSDARG00000003487,ENSDARG00000016239,ENSDARG00000038768,ENSDARG00000052368,ENSDARG00000056557,ENSDARG00000062568,ENSDARG00000069624,ENSDARG00000075325,ENSDARG00000075677,ENSDARG00000092954,ENSDARG00000109961
GO:0003674	Molecular Function	GO:0003824	catalytic activity	16	76	ENSDARG00000005576,ENSDARG00000007216,ENSDARG00000017162,ENSDARG00000027469,ENSDARG00000030915,ENSDARG00000036239,ENSDARG00000039098,ENSDARG00000041589,ENSDARG00000041616,ENSDARG00000044204,ENSDARG00000045442,ENSDARG00000052011,ENSDARG00000054963,ENSDARG00000060641,ENSDARG00000068680,ENSDARG00000070844	ENSDARG00000003564,ENSDARG00000003570,ENSDARG00000003584,ENSDARG00000004581,ENSDARG00000007377,ENSDARG00000007405,ENSDARG00000007429,ENSDARG00000008757,ENSDARG00000009001,ENSDARG00000010347,ENSDARG00000011999,ENSDARG00000012468,ENSDARG00000013670,ENSDARG00000015228,ENSDARG00000015422,ENSDARG00000015747,ENSDARG00000016918,ENSDARG00000017910,ENSDARG00000018491,ENSDARG00000024026,ENSDARG00000024277,…
GO:0003674	Molecular Function	GO:0031386	protein tag	0	1	--	ENSDARG00000091198
GO:0003674	Molecular Function	GO:0045182	translation regulator activity	0	1	--	ENSDARG00000039887
GO:0003674	Molecular Function	GO:0009055	electron carrier activity	0	1	--	ENSDARG00000045733
GO:0003674	Molecular Function	GO:0005215	transporter activity	8	7	ENSDARG00000007216,ENSDARG00000019253,ENSDARG00000024047,ENSDARG00000055835,ENSDARG00000057049,ENSDARG00000077875,ENSDARG00000103124,ENSDARG00000104834	ENSDARG00000005823,ENSDARG00000006849,ENSDARG00000013800,ENSDARG00000055445,ENSDARG00000069099,ENSDARG00000069832,ENSDARG00000087120
GO:0003674	Molecular Function	GO:0098772	molecular function regulator	2	5	ENSDARG00000052011,ENSDARG00000101713	ENSDARG00000010021,ENSDARG00000036446,ENSDARG00000075964,ENSDARG00000101602,ENSDARG00000101680
GO:0003674	Molecular Function	GO:0005488	binding	34	117	ENSDARG00000005576,ENSDARG00000007216,ENSDARG00000007891,ENSDARG00000010434,ENSDARG00000013000,ENSDARG00000013110,ENSDARG00000013441,ENSDARG00000014479,ENSDARG00000017162,ENSDARG00000020890,ENSDARG00000021163,ENSDARG00000030915,ENSDARG00000030949,ENSDARG00000031015,ENSDARG00000032639,ENSDARG00000039098,ENSDARG00000039222,ENSDARG00000041358,ENSDARG00000041589,ENSDARG00000045442,ENSDARG00000052011,…	ENSDARG00000001057,ENSDARG00000002720,ENSDARG00000003564,ENSDARG00000003570,ENSDARG00000004581,ENSDARG00000004806,ENSDARG00000006219,ENSDARG00000007217,ENSDARG00000007405,ENSDARG00000007429,ENSDARG00000008757,ENSDARG00000009484,ENSDARG00000010021,ENSDARG00000011079,ENSDARG00000011999,ENSDARG00000013670,ENSDARG00000014139,ENSDARG00000014490,ENSDARG00000015088,ENSDARG00000015747,ENSDARG00000016918,…
GO:0003674	Molecular Function	GO:0001071	nucleic acid binding transcription factor activity	2	4	ENSDARG00000007891,ENSDARG00000021163	ENSDARG00000018303,ENSDARG00000035622,ENSDARG00000041098,ENSDARG00000041691
GO:0003674	Molecular Function	GO:0060089	molecular transducer activity	2	2	ENSDARG00000032639,ENSDARG00000052089	ENSDARG00000006849,ENSDARG00000013800
GO:0003674	Molecular Function	GO:0004871	signal transducer activity	2	0	ENSDARG00000021163,ENSDARG00000052089	--
GO:0005575	Cellular Component	GO:0044422	organelle part	8	71	ENSDARG00000005576,ENSDARG00000010434,ENSDARG00000016968,ENSDARG00000020890,ENSDARG00000041616,ENSDARG00000068082,ENSDARG00000069116,ENSDARG00000087402	ENSDARG00000001057,ENSDARG00000002720,ENSDARG00000003487,ENSDARG00000004581,ENSDARG00000007217,ENSDARG00000009001,ENSDARG00000010021,ENSDARG00000012747,ENSDARG00000013800,ENSDARG00000015228,ENSDARG00000017844,ENSDARG00000018491,ENSDARG00000019137,ENSDARG00000019636,ENSDARG00000022410,ENSDARG00000024026,ENSDARG00000028448,ENSDARG00000030092,ENSDARG00000033175,ENSDARG00000034568,ENSDARG00000034885,…
GO:0005575	Cellular Component	GO:0031974	membrane-enclosed lumen	1	27	ENSDARG00000069116	ENSDARG00000001057,ENSDARG00000002720,ENSDARG00000007217,ENSDARG00000009001,ENSDARG00000010021,ENSDARG00000018491,ENSDARG00000022410,ENSDARG00000036995,ENSDARG00000038505,ENSDARG00000038768,ENSDARG00000039887,ENSDARG00000043666,ENSDARG00000045733,ENSDARG00000053021,ENSDARG00000054540,ENSDARG00000058297,ENSDARG00000069422,ENSDARG00000069624,ENSDARG00000075325,ENSDARG00000075677,ENSDARG00000076509,…
GO:0005575	Cellular Component	GO:0043226	organelle	13	99	ENSDARG00000005576,ENSDARG00000010434,ENSDARG00000013110,ENSDARG00000016968,ENSDARG00000020890,ENSDARG00000021163,ENSDARG00000032639,ENSDARG00000041616,ENSDARG00000060641,ENSDARG00000068082,ENSDARG00000069116,ENSDARG00000087402,ENSDARG00000104587	ENSDARG00000001057,ENSDARG00000002720,ENSDARG00000003487,ENSDARG00000003570,ENSDARG00000004581,ENSDARG00000004806,ENSDARG00000007217,ENSDARG00000008757,ENSDARG00000009001,ENSDARG00000010021,ENSDARG00000012747,ENSDARG00000013800,ENSDARG00000015228,ENSDARG00000015422,ENSDARG00000016239,ENSDARG00000017844,ENSDARG00000018303,ENSDARG00000018491,ENSDARG00000019137,ENSDARG00000019636,ENSDARG00000022410,…
GO:0005575	Cellular Component	GO:0032991	macromolecular complex	5	51	ENSDARG00000007216,ENSDARG00000055009,ENSDARG00000068082,ENSDARG00000069116,ENSDARG00000101713	ENSDARG00000001057,ENSDARG00000004581,ENSDARG00000010021,ENSDARG00000013800,ENSDARG00000014139,ENSDARG00000016239,ENSDARG00000017844,ENSDARG00000017910,ENSDARG00000020820,ENSDARG00000027099,ENSDARG00000033175,ENSDARG00000034885,ENSDARG00000035282,ENSDARG00000035699,ENSDARG00000036190,ENSDARG00000036446,ENSDARG00000036995,ENSDARG00000038505,ENSDARG00000038768,ENSDARG00000039851,ENSDARG00000042401,…
GO:0005575	Cellular Component	GO:0005623	cell	23	130	ENSDARG00000005576,ENSDARG00000007216,ENSDARG00000010434,ENSDARG00000013110,ENSDARG00000016968,ENSDARG00000019253,ENSDARG00000020890,ENSDARG00000021163,ENSDARG00000026500,ENSDARG00000027469,ENSDARG00000031015,ENSDARG00000032639,ENSDARG00000041616,ENSDARG00000052011,ENSDARG00000052089,ENSDARG00000060641,ENSDARG00000068082,ENSDARG00000068191,ENSDARG00000069116,ENSDARG00000087402,ENSDARG00000101713,…	ENSDARG00000001057,ENSDARG00000002720,ENSDARG00000003487,ENSDARG00000003570,ENSDARG00000004581,ENSDARG00000004806,ENSDARG00000007217,ENSDARG00000007377,ENSDARG00000007429,ENSDARG00000008757,ENSDARG00000009001,ENSDARG00000009484,ENSDARG00000010021,ENSDARG00000012747,ENSDARG00000013800,ENSDARG00000014139,ENSDARG00000015228,ENSDARG00000015422,ENSDARG00000015759,ENSDARG00000016239,ENSDARG00000016918,…
GO:0005575	Cellular Component	GO:0044464	cell part	23	130	ENSDARG00000005576,ENSDARG00000007216,ENSDARG00000010434,ENSDARG00000013110,ENSDARG00000016968,ENSDARG00000019253,ENSDARG00000020890,ENSDARG00000021163,ENSDARG00000026500,ENSDARG00000027469,ENSDARG00000031015,ENSDARG00000032639,ENSDARG00000041616,ENSDARG00000052011,ENSDARG00000052089,ENSDARG00000060641,ENSDARG00000068082,ENSDARG00000068191,ENSDARG00000069116,ENSDARG00000087402,ENSDARG00000101713,…	ENSDARG00000001057,ENSDARG00000002720,ENSDARG00000003487,ENSDARG00000003570,ENSDARG00000004581,ENSDARG00000004806,ENSDARG00000007217,ENSDARG00000007377,ENSDARG00000007429,ENSDARG00000008757,ENSDARG00000009001,ENSDARG00000009484,ENSDARG00000010021,ENSDARG00000012747,ENSDARG00000013800,ENSDARG00000014139,ENSDARG00000015228,ENSDARG00000015422,ENSDARG00000015759,ENSDARG00000016239,ENSDARG00000016918,…
GO:0005575	Cellular Component	GO:0031012	extracellular matrix	3	0	ENSDARG00000055009,ENSDARG00000077231,ENSDARG00000086189	--
GO:0005575	Cellular Component	GO:0044420	extracellular matrix component	1	0	ENSDARG00000055009	--
GO:0005575	Cellular Component	GO:0044421	extracellular region part	5	6	ENSDARG00000010434,ENSDARG00000045442,ENSDARG00000055009,ENSDARG00000060526,ENSDARG00000077231	ENSDARG00000014490,ENSDARG00000016918,ENSDARG00000056627,ENSDARG00000063177,ENSDARG00000063437,ENSDARG00000071679
GO:0005575	Cellular Component	GO:0016020	membrane	24	66	ENSDARG00000005576,ENSDARG00000010434,ENSDARG00000013110,ENSDARG00000016968,ENSDARG00000019253,ENSDARG00000024047,ENSDARG00000026500,ENSDARG00000031015,ENSDARG00000032639,ENSDARG00000039222,ENSDARG00000041616,ENSDARG00000041915,ENSDARG00000052011,ENSDARG00000052089,ENSDARG00000055009,ENSDARG00000055835,ENSDARG00000057049,ENSDARG00000068191,ENSDARG00000074441,ENSDARG00000077875,ENSDARG00000101713,…	ENSDARG00000001940,ENSDARG00000003487,ENSDARG00000004581,ENSDARG00000005823,ENSDARG00000006849,ENSDARG00000008757,ENSDARG00000009484,ENSDARG00000010021,ENSDARG00000010347,ENSDARG00000012747,ENSDARG00000013800,ENSDARG00000015158,ENSDARG00000015228,ENSDARG00000015759,ENSDARG00000016918,ENSDARG00000017844,ENSDARG00000019137,ENSDARG00000019636,ENSDARG00000020311,ENSDARG00000024026,ENSDARG00000024277,…
GO:0005575	Cellular Component	GO:0099512	supramolecular fiber	1	2	ENSDARG00000087402	ENSDARG00000045880,ENSDARG00000104837
GO:0005575	Cellular Component	GO:0005576	extracellular region	7	7	ENSDARG00000010434,ENSDARG00000041358,ENSDARG00000045442,ENSDARG00000055009,ENSDARG00000060526,ENSDARG00000077231,ENSDARG00000086189	ENSDARG00000014490,ENSDARG00000016918,ENSDARG00000056627,ENSDARG00000063177,ENSDARG00000063437,ENSDARG00000071679,ENSDARG00000103846
GO:0005575	Cellular Component	GO:0045202	synapse	2	3	ENSDARG00000013000,ENSDARG00000031015	ENSDARG00000013800,ENSDARG00000027099,ENSDARG00000052368
GO:0005575	Cellular Component	GO:0044456	synapse part	0	2	--	ENSDARG00000013800,ENSDARG00000052368
GO:0005575	Cellular Component	GO:0044425	membrane part	14	51	ENSDARG00000016968,ENSDARG00000019253,ENSDARG00000026500,ENSDARG00000032639,ENSDARG00000039222,ENSDARG00000041616,ENSDARG00000041915,ENSDARG00000052089,ENSDARG00000055835,ENSDARG00000074441,ENSDARG00000077875,ENSDARG00000101713,ENSDARG00000103124,ENSDARG00000104834	ENSDARG00000001940,ENSDARG00000004581,ENSDARG00000005823,ENSDARG00000006849,ENSDARG00000008757,ENSDARG00000010021,ENSDARG00000010347,ENSDARG00000012747,ENSDARG00000013800,ENSDARG00000015158,ENSDARG00000015228,ENSDARG00000015759,ENSDARG00000016918,ENSDARG00000017844,ENSDARG00000019137,ENSDARG00000019636,ENSDARG00000020311,ENSDARG00000024026,ENSDARG00000024277,ENSDARG00000025554,ENSDARG00000029931,…

## Sheet: Table S6
Table S6. KEGG of differentially expressed genes (DEGs) between HT and HS.
KEGG_A_class	KEGG_B_class	Pathway	out (136)	All (9078)	Pvalue	Qvalue	Pathway ID	Genes	K_IDs
Genetic Information Processing	Folding, sorting and degradation	Protein processing in endoplasmic reticulum	19	210	2.58487e-10	2.42978e-08	ko04141	ENSDARG00000035622;ENSDARG00000019137;ENSDARG00000003570;ENSDARG00000004581;ENSDARG00000018491;ENSDARG00000015228;ENSDARG00000013670;ENSDARG00000001940;ENSDARG00000025094;ENSDARG00000009001;ENSDARG00000060252;ENSDARG00000028448;ENSDARG00000015088;ENSDARG00000042728;ENSDARG00000086309;ENSDARG00000021082;ENSDARG00000101602;ENSDARG00000042401;ENSDARG00000103846	K09027+K14010+K09487+K14026+K09582+K10950+K09486+K09521+K10084+K09584+K01228+K10085+K09517+K14018+K14008+K14005+K14003+K13989+K09490
Genetic Information Processing	Folding, sorting and degradation	Protein export	7	22	2.05124e-08	9.64084e-07	ko03060	ENSDARG00000030949;ENSDARG00000042851;ENSDARG00000035699;ENSDARG00000115987;ENSDARG00000020820;ENSDARG00000014139;ENSDARG00000103846	K12272+K03109+K03105+K03104+K03107+K03108+K09490
Genetic Information Processing	Transcription	Spliceosome	10	144	5.70897e-05	0.00178881	ko03040	ENSDARG00000023160;ENSDARG00000015422;ENSDARG00000033175;ENSDARG00000036995;ENSDARG00000105037;ENSDARG00000056517;ENSDARG00000045155;ENSDARG00000036190;ENSDARG00000013800;ENSDARG00000089663	K12857+K12733+K11097+K12625+K11098+K12880+K12834+K12859+K11088+K12622
Genetic Information Processing	Translation	Ribosome biogenesis in eukaryotes	7	76	0.000134159	0.00315275	ko03008	ENSDARG00000076526;ENSDARG00000104353;ENSDARG00000054540;ENSDARG00000006219;ENSDARG00000069422;ENSDARG00000011079;ENSDARG00000002720	K11128+K14565+K14561+K14538+K11129+K14556+K14549
Metabolism	Glycan biosynthesis and metabolism	N-Glycan biosynthesis	5	61	0.00212914	0.0400278	ko00510	ENSDARG00000058650;ENSDARG00000057011;ENSDARG00000054963;ENSDARG00000060252;ENSDARG00000061235	K09659+K00721+K03842+K01228+K00729
Genetic Information Processing	Translation	Ribosome	7	133	0.00377328	0.0591148	ko03010	ENSDARG00000069624;ENSDARG00000075325;ENSDARG00000092954;ENSDARG00000075677;ENSDARG00000038768;ENSDARG00000109961;ENSDARG00000062568	K02963+K02878+K02914+K02879+K02935+K02890+K02886
Metabolism	Metabolism of terpenoids and polyketides	Terpenoid backbone biosynthesis	3	25	0.0059432	0.0798087	ko00900	ENSDARG00000039851;ENSDARG00000017910;ENSDARG00000040890	K11778+K12504+K00787
Genetic Information Processing	Folding, sorting and degradation	Proteasome	4	54	0.00854368	0.100388	ko03050	ENSDARG00000016239;ENSDARG00000027099;ENSDARG00000063100;ENSDARG00000102417	K03039+K03063+K03030+K03038
Genetic Information Processing	Transcription	RNA polymerase	3	31	0.0108819	0.113655	ko03020	ENSDARG00000056127;ENSDARG00000076509;ENSDARG00000038505	K03015+K03012+K03016
Organismal Systems	Endocrine system	Renin-angiotensin system	2	13	0.0155976	0.146618	ko04614	ENSDARG00000016918;ENSDARG00000057151	K09708+K01322
Metabolism	Amino acid metabolism	Arginine and proline metabolism	4	69	0.0196812	0.168184	ko00330	ENSDARG00000070844;ENSDARG00000036239;ENSDARG00000055760;ENSDARG00000007377	K00542+K00613+K00797+K01581
Genetic Information Processing	Folding, sorting and degradation	SNARE interactions in vesicular transport	3	42	0.0246785	0.193315	ko04130	ENSDARG00000053070;ENSDARG00000034885;ENSDARG00000035763	K08496+K08504+K08492
Genetic Information Processing	Folding, sorting and degradation	RNA degradation	4	85	0.0384603	0.278097	ko03018	ENSDARG00000098334;ENSDARG00000036995;ENSDARG00000103432;ENSDARG00000089663	K03681+K12625+K11600+K12622
Organismal Systems	Digestive system	Protein digestion and absorption	4	98	0.0592942	0.380361	ko04974	ENSDARG00000045442;ENSDARG00000030915;ENSDARG00000016918;ENSDARG00000068680	K01291+K08779+K09708+K09632
Organismal Systems	Digestive system	Pancreatic secretion	3	60	0.0606959	0.380361	ko04972	ENSDARG00000045442;ENSDARG00000030915;ENSDARG00000068680	K01291+K08779+K09632
Genetic Information Processing	Folding, sorting and degradation	Sulfur relay system	1	7	0.100303	0.570629	ko04122	ENSDARG00000091198	K12161
Environmental Information Processing	Signaling molecules and interaction	ECM-receptor interaction	4	119	0.103199	0.570629	ko04512	ENSDARG00000077231;ENSDARG00000032639;ENSDARG00000055009;ENSDARG00000074441	K03900+K06259+K06237+K06262
Metabolism	Metabolism of other amino acids	Phosphonate and phosphinate metabolism	1	9	0.127081	0.663643	ko00440	ENSDARG00000060484	K00993
Genetic Information Processing	Translation	Aminoacyl-tRNA biosynthesis	2	44	0.140559	0.695396	ko00970	ENSDARG00000077299;ENSDARG00000100954	K01866+K01867
Metabolism	Amino acid metabolism	Glycine, serine and threonine metabolism	2	47	0.156165	0.733976	ko00260	ENSDARG00000070844;ENSDARG00000036239	K00542+K00613
Metabolism	Lipid metabolism	Ether lipid metabolism	2	55	0.199146	0.891414	ko00565	ENSDARG00000060484;ENSDARG00000003584	K00993+K01062
Human Diseases	Infectious disease: bacterial	Vibrio cholerae infection	1	16	0.21472	0.89464	ko05110	ENSDARG00000009484	K07937
Metabolism	Metabolism of cofactors and vitamins	Thiamine metabolism	1	17	0.226505	0.89464	ko00730	ENSDARG00000063049	K05307
Metabolism	Carbohydrate metabolism	Amino sugar and nucleotide sugar metabolism	2	66	0.260032	0.89464	ko00520	ENSDARG00000075143;ENSDARG00000039892	K01097+K00621
Metabolism	Metabolism of cofactors and vitamins	One carbon pool by folate	1	20	0.260818	0.89464	ko00670	ENSDARG00000053087	K00297
Genetic Information Processing	Translation	Nucleocytoplasmic transport	4	176	0.270573	0.89464	ko03013	ENSDARG00000003487;ENSDARG00000007405;ENSDARG00000056517;ENSDARG00000079605	K14309+K13137+K12880+K02516
Metabolism	Global and overview maps	2-Oxocarboxylic acid metabolism	1	21	0.271917	0.89464	ko01210	ENSDARG00000038475	K14677
Metabolism	Glycan biosynthesis and metabolism	Glycosylphosphatidylinositol (GPI)-anchor biosynthesis	1	22	0.282849	0.89464	ko00563	ENSDARG00000024277	K05284
Organismal Systems	Digestive system	Carbohydrate digestion and absorption	1	22	0.282849	0.89464	ko04973	ENSDARG00000077875	K08143
Metabolism	Carbohydrate metabolism	Butanoate metabolism	1	24	0.304229	0.89464	ko00650	ENSDARG00000012468	K01907
Metabolism	Energy metabolism	Nitrogen metabolism	1	24	0.304229	0.89464	ko00910	ENSDARG00000039098	K01672
Metabolism	Metabolism of other amino acids	Glutathione metabolism	2	74	0.304558	0.89464	ko00480	ENSDARG00000055760;ENSDARG00000007377	K00797+K01581
Metabolism	Amino acid metabolism	Arginine biosynthesis	1	28	0.345108	0.981329	ko00220	ENSDARG00000038475	K14677
Human Diseases	Infectious disease: bacterial	Legionellosis	1	29	0.354949	0.981329	ko05134	ENSDARG00000009484	K07937
Organismal Systems	Environmental adaptation	Circadian rhythm	1	32	0.383601	0.996741	ko04710	ENSDARG00000041691	K03730
Organismal Systems	Nervous system	Neurotrophin signaling pathway	1	32	0.383601	0.996741	ko04722	ENSDARG00000053131	K04732
Metabolism	Metabolism of cofactors and vitamins	Folate biosynthesis	1	35	0.41099	0.996741	ko00790	ENSDARG00000078479	K20967
Organismal Systems	Sensory system	Taste transduction	1	35	0.41099	0.996741	ko04742	ENSDARG00000006849	K04828
Metabolism	Carbohydrate metabolism	Glyoxylate and dicarboxylate metabolism	1	36	0.419848	0.996741	ko00630	ENSDARG00000029695	K19269
Organismal Systems	Sensory system	Inflammatory mediator regulation of TRP channels	1	37	0.428574	0.996741	ko04750	ENSDARG00000006849	K04828
Organismal Systems	Endocrine system	Adipocytokine signaling pathway	2	102	0.453822	0.996741	ko04920	ENSDARG00000032639;ENSDARG00000060641	K06259+K07198
Organismal Systems	Digestive system	Mineral absorption	1	47	0.508977	0.996741	ko04978	ENSDARG00000055835	K14704
Metabolism	Glycan biosynthesis and metabolism	Various types of N-glycan biosynthesis	1	49	0.523656	0.996741	ko00513	ENSDARG00000054963	K03842
Organismal Systems	Immune system	Cytosolic DNA-sensing pathway	1	52	0.54486	0.996741	ko04623	ENSDARG00000038505	K03016
Human Diseases	Endocrine and metabolic disease	AGE-RAGE signaling pathway in diabetic complications	3	195	0.562839	0.996741	ko04933	ENSDARG00000055009;ENSDARG00000037421;ENSDARG00000087937	K06237+K09203+K02089
Metabolism	Amino acid metabolism	Cysteine and methionine metabolism	1	56	0.571682	0.996741	ko00270	ENSDARG00000055760	K00797
Metabolism	Amino acid metabolism	Valine, leucine and isoleucine degradation	1	57	0.578139	0.996741	ko00280	ENSDARG00000012468	K01907
Metabolism	Global and overview maps	Carbon metabolism	2	136	0.608181	0.996741	ko01200	ENSDARG00000029695;ENSDARG00000053087	K19269+K00297
Organismal Systems	Immune system	Complement and coagulation cascades	1	63	0.614899	0.996741	ko04610	ENSDARG00000010434	K17252
Environmental Information Processing	Signal transduction	mTOR signaling pathway	3	213	0.623046	0.996741	ko04150	ENSDARG00000037618;ENSDARG00000060641;ENSDARG00000063437	K08270+K07198+K01064
Metabolism	Lipid metabolism	Sphingolipid metabolism	1	68	0.643089	0.996741	ko00600	ENSDARG00000010347	K01441
Metabolism	Global and overview maps	Metabolic pathways	26	1836	0.660601	0.996741	ko01100	ENSDARG00000070844;ENSDARG00000058650;ENSDARG00000078479;ENSDARG00000036239;ENSDARG00000029695;ENSDARG00000055760;ENSDARG00000078195;ENSDARG00000063049;ENSDARG00000060484;ENSDARG00000038475;ENSDARG00000075143;ENSDARG00000008757;ENSDARG00000053087;ENSDARG00000012468;ENSDARG00000057011;ENSDARG00000003584;ENSDARG00000054963;ENSDARG00000039892;ENSDARG00000060252;ENSDARG00000007377;ENSDARG00000040890;…	K00542+K09659+K20967+K00613+K19269+K00797+K01522+K05307+K00993+K14677+K01097+K01511+K00297+K01907+K00721+K01062+K03842+K00621+K01228+K01581+K00787+K01441+K01672+K00044+K00729+K05284
Metabolism	Lipid metabolism	Steroid hormone biosynthesis	1	73	0.669231	0.996741	ko00140	ENSDARG00000027469	K00044
Metabolism	Nucleotide metabolism	Pyrimidine metabolism	1	74	0.674226	0.996741	ko00240	ENSDARG00000008757	K01511
Organismal Systems	Environmental adaptation	Thermogenesis	1	75	0.679147	0.996741	ko04714	ENSDARG00000112931	K09008
Organismal Systems	Nervous system	Synaptic vesicle cycle	1	77	0.688768	0.996741	ko04721	ENSDARG00000061918	K15294
Environmental Information Processing	Signal transduction	Notch signaling pathway	1	80	0.702665	0.996741	ko04330	ENSDARG00000013441	K09091
Metabolism	Global and overview maps	Biosynthesis of amino acids	1	88	0.736784	0.996741	ko01230	ENSDARG00000038475	K14677
Environmental Information Processing	Signal transduction	Phospholipase D signaling pathway	1	89	0.740766	0.996741	ko04072	ENSDARG00000009484	K07937
Metabolism	Nucleotide metabolism	Purine metabolism	2	176	0.744957	0.996741	ko00230	ENSDARG00000078195;ENSDARG00000008757	K01522+K01511
Cellular Processes	Cell growth and death	p53 signaling pathway	1	98	0.774017	0.996741	ko04115	ENSDARG00000087937	K02089
Organismal Systems	Endocrine system	PPAR signaling pathway	1	100	0.78081	0.996741	ko03320	ENSDARG00000032639	K06259
Environmental Information Processing	Signaling molecules and interaction	Cytokine-cytokine receptor interaction	3	273	0.781416	0.996741	ko04060	ENSDARG00000056627;ENSDARG00000060526;ENSDARG00000039222	K10033+K05496+K05082
Organismal Systems	Endocrine system	Insulin signaling pathway	2	193	0.789552	0.996741	ko04910	ENSDARG00000036446;ENSDARG00000060641	K04739+K07198
Cellular Processes	Transport and catabolism	Peroxisome	1	104	0.793795	0.996741	ko04146	ENSDARG00000056367	K13348
Environmental Information Processing	Signal transduction	Apelin signaling pathway	2	208	0.82309	0.996741	ko04371	ENSDARG00000037421;ENSDARG00000060641	K09203+K07198
Human Diseases	Cancer: overview	Transcriptional misregulation in cancer	2	210	0.827183	0.996741	ko05202	ENSDARG00000015759;ENSDARG00000018303	K06571+K15592
Cellular Processes	Transport and catabolism	Autophagy - animal	2	211	0.829198	0.996741	ko04140	ENSDARG00000037618;ENSDARG00000060641	K08270+K07198
Metabolism	Lipid metabolism	Glycerophospholipid metabolism	1	117	0.830946	0.996741	ko00564	ENSDARG00000060484	K00993
Organismal Systems	Immune system	Toll-like receptor signaling pathway	1	126	0.852694	0.996741	ko04620	ENSDARG00000061710	K04415
Human Diseases	Infectious disease: bacterial	Shigellosis	1	127	0.854931	0.996741	ko05131	ENSDARG00000009484	K07937
Human Diseases	Infectious disease: bacterial	Salmonella infection	3	323	0.867786	0.996741	ko05132	ENSDARG00000003570;ENSDARG00000042623;ENSDARG00000009484	K09487+K23935+K07937
Human Diseases	Infectious disease: bacterial	Pathogenic Escherichia coli infection	1	148	0.894857	0.996741	ko05130	ENSDARG00000009484	K07937
Cellular Processes	Transport and catabolism	Phagosome	2	252	0.895627	0.996741	ko04145	ENSDARG00000032639;ENSDARG00000035763	K06259+K08492
Organismal Systems	Endocrine system	GnRH signaling pathway	1	149	0.896458	0.996741	ko04912	ENSDARG00000037421	K09203
Organismal Systems	Circulatory system	Cardiac muscle contraction	1	152	0.901118	0.996741	ko04260	ENSDARG00000087402	K10373
Organismal Systems	Endocrine system	Melanogenesis	1	154	0.904108	0.996741	ko04916	ENSDARG00000063437	K01064
Cellular Processes	Cellular community - eukaryotes	Tight junction	2	263	0.908869	0.996741	ko04530	ENSDARG00000060641;ENSDARG00000087937	K07198+K02089
Cellular Processes	Cell growth and death	Cell cycle	1	158	0.909823	0.996741	ko04110	ENSDARG00000087937	K02089
Human Diseases	Immune disease	Systemic lupus erythematosus	1	170	0.925014	0.996741	ko05322	ENSDARG00000013800	K11088
Cellular Processes	Transport and catabolism	Lysosome	1	191	0.945737	0.996741	ko04142	ENSDARG00000052368	K04645
Environmental Information Processing	Signal transduction	FoxO signaling pathway	1	194	0.94819	0.996741	ko04068	ENSDARG00000060641	K07198
Cellular Processes	Cellular community - eukaryotes	Focal adhesion	2	308	0.948367	0.996741	ko04510	ENSDARG00000077231;ENSDARG00000055009	K03900+K06237
Organismal Systems	Immune system	NOD-like receptor signaling pathway	1	207	0.957611	0.996741	ko04621	ENSDARG00000027777	K11859
Cellular Processes	Cell growth and death	Necroptosis	1	219	0.964788	0.996741	ko04217	ENSDARG00000027777	K11859
Cellular Processes	Cell growth and death	Cellular senescence	1	220	0.965329	0.996741	ko04218	ENSDARG00000087937	K02089
Environmental Information Processing	Signal transduction	Wnt signaling pathway	1	222	0.966385	0.996741	ko04310	ENSDARG00000063437	K01064
Cellular Processes	Transport and catabolism	Endocytosis	2	349	0.969716	0.996741	ko04144	ENSDARG00000052368;ENSDARG00000009484	K04645+K07937
Environmental Information Processing	Signaling molecules and interaction	Cell adhesion molecules	1	235	0.972515	0.996741	ko04514	ENSDARG00000068191	K06809
Cellular Processes	Cell growth and death	Apoptosis	1	238	0.973764	0.996741	ko04210	ENSDARG00000058865	K01173
Organismal Systems	Circulatory system	Adrenergic signaling in cardiomyocytes	1	260	0.981354	0.996741	ko04261	ENSDARG00000087402	K10373
Environmental Information Processing	Signal transduction	MAPK signaling pathway	2	441	0.991249	0.996741	ko04010	ENSDARG00000061710;ENSDARG00000030364	K04415+K05465
Environmental Information Processing	Signal transduction	Calcium signaling pathway	1	363	0.996274	0.996741	ko04020	ENSDARG00000052089	K04194
Environmental Information Processing	Signaling molecules and interaction	Neuroactive ligand-receptor interaction	3	632	0.996741	0.996741	ko04080	ENSDARG00000021163;ENSDARG00000014490;ENSDARG00000052089	K08362+K05239+K04194
